# Supplementary material for: Analysis of global Napier grass (Cenchrus purpureus) collections reveals high genetic diversity among genotypes with some redundancy between collections
Source: Sci Rep. 2023 Sep 4;13:14509. doi: 10.1038/s41598-023-41583-7 (PMC10477186; doi:10.1038/s41598-023-41583-7)
Supplement: Supplementary file 1 — Supplementary Tables. [file 41598_2023_41583_MOESM1_ESM.xlsx]

## Sheet: Title_page
Title: Analysis of global Napier grass (Cenchrus purpureus) collections reveals high genetic diversity among genotypes with some redundancy between collections
	Authors
		Meki S. Muktar
		Tadelech Bizuneh
		William Anderson
		Yilikal Assefa
		Alemayehu T. Negawo
		Abel Teshome
		Ermias Habte
		Alice Muchugi
		Tileye Feyissa
		Chris S. Jones

## Sheet: Supplementary_Table_S1
Table S1. Passport data
No.	Acc. No.	Genus	Species	Origin/pedigree	Collection	DOI	Year acquired	Comment
1	ILRI_1026	Pennisetum	purpureum	Burundi	ILRI	10.18730/FPB6*	1986	From the Ziway concervation
2	ILRI_14355	Pennisetum	purpureum	Ethiopia	ILRI	10.18730/FSSQH	1985	From the Ziway concervation
3	ILRI_14389	Pennisetum	purpureum	Nigeria	ILRI	10.18730/FSTNA	1985	From the Ziway concervation
4	ILRI_14982	Pennisetum	purpureum x glaucum	USA	ILRI	10.18730/FT9VF	1986	From the Ziway concervation
5	ILRI_14983	Pennisetum	purpureum	USA	ILRI	10.18730/FT9WG	1986	From the Ziway concervation
6	ILRI_14984	Pennisetum	purpureum	USA	ILRI	10.18730/FT9XH	1986	From the Ziway concervation
7	ILRI_15357	Pennisetum	purpureum x glaucum	NA	ILRI	10.18730/FTMBJ	1986	From the Ziway concervation
8	ILRI_15743	Pennisetum	purpureum	USA	ILRI	10.18730/FTZF4	1988	From the Ziway concervation
9	ILRI_16782	Pennisetum	purpureum	Tanzania	ILRI	10.18730/FVTY*	1992	From the Ziway concervation
10	ILRI_16783	Pennisetum	purpureum	Tanzania	ILRI	10.18730/FVTZ~	1992	From the Ziway concervation
11	ILRI_16784	Pennisetum	purpureum	Tanzania	ILRI	10.18730/FVV0$	1992	From the Ziway concervation
12	ILRI_16785	Pennisetum	purpureum	Tanzania	ILRI	10.18730/FVV1=	1992	From the Ziway concervation
13	ILRI_16786	Pennisetum	purpureum	Swaziland	ILRI	10.18730/FVV2U	1992	From the Ziway concervation
14	ILRI_16787	Pennisetum	purpureum	Swaziland	ILRI	10.18730/FVV30	1992	From the Ziway concervation
15	ILRI_16788	Pennisetum	purpureum	Swaziland	ILRI	10.18730/FVV41	1992	From the Ziway concervation
16	ILRI_16789	Pennisetum	purpureum	Swaziland	ILRI	10.18730/FVV52	1992	From the Ziway concervation
17	ILRI_16791	Pennisetum	purpureum	Swaziland	ILRI	10.18730/FVV74	1992	From the Ziway concervation
18	ILRI_16792	Pennisetum	purpureum	Mozambique	ILRI	10.18730/FVV85	1992	From the Ziway concervation
19	ILRI_16793	Pennisetum	purpureum	Cuba	ILRI	10.18730/FVV96	1992	From the Ziway concervation
20	ILRI_16794	Pennisetum	purpureum	Mozambique	ILRI	10.18730/FVVA7	1992	From the Ziway concervation
21	ILRI_16795	Pennisetum	purpureum	Zimbabwe	ILRI	10.18730/FVVB8	1992	From the Ziway concervation
22	ILRI_16796	Pennisetum	purpureum	Zimbabwe	ILRI	10.18730/FVVC9	1992	From the Ziway concervation
23	ILRI_16797	Pennisetum	purpureum	Zimbabwe	ILRI	10.18730/FVVDA	1992	From the Ziway concervation
24	ILRI_16798	Pennisetum	purpureum	Zimbabwe	ILRI	10.18730/FVVEB	1992	From the Ziway concervation
25	ILRI_16799	Pennisetum	purpureum	Zimbabwe	ILRI	10.18730/FVVFC	1992	From the Ziway concervation
26	ILRI_16800	Pennisetum	purpureum	Zimbabwe	ILRI	10.18730/FVVHE	1992	From the Ziway concervation
27	ILRI_16801	Pennisetum	purpureum	Zimbabwe	ILRI	10.18730/FVVJF	1992	From the Ziway concervation
28	ILRI_16802	Pennisetum	purpureum	Zimbabwe	ILRI	10.18730/FVVKG	1992	From the Ziway concervation
29	ILRI_16803	Pennisetum	purpureum	Zimbabwe	ILRI	10.18730/FVVMH	1992	From the Ziway concervation
30	ILRI_16804	Pennisetum	purpureum	USA	ILRI	10.18730/FVVNJ	1992	From the Ziway concervation
31	ILRI_16805	Pennisetum	purpureum	USA	ILRI	10.18730/FVVPK	1992	From the Ziway concervation
32	ILRI_16806	Pennisetum	purpureum	USA	ILRI	10.18730/FVVQM	1992	From the Ziway concervation
33	ILRI_16807	Pennisetum	purpureum	USA	ILRI	10.18730/FVVRN	1992	From the Ziway concervation
34	ILRI_16808	Pennisetum	purpureum	USA	ILRI	10.18730/FVVSP	1992	From the Ziway concervation
35	ILRI_16809	Pennisetum	purpureum	USA	ILRI	10.18730/FVVTQ	1992	From the Ziway concervation
36	ILRI_16810	Pennisetum	purpureum	USA	ILRI	10.18730/FVVVR	1992	From the Ziway concervation
37	ILRI_16811	Pennisetum	purpureum	USA	ILRI	10.18730/FVVWS	1992	From the Ziway concervation
38	ILRI_16812	Pennisetum	purpureum	USA	ILRI	10.18730/FVVXT	1992	From the Ziway concervation
39	ILRI_16813	Pennisetum	purpureum	USA	ILRI	10.18730/FVVYV	1992	From the Ziway concervation
40	ILRI_16814	Pennisetum	purpureum	USA	ILRI	10.18730/FVVZW	1992	From the Ziway concervation
41	ILRI_16815	Pennisetum	purpureum	USA	ILRI	10.18730/FVW0X	1992	From the Ziway concervation
42	ILRI_16816	Pennisetum	purpureum	USA	ILRI	10.18730/FVW1Y	1992	From the Ziway concervation
43	ILRI_16817	Pennisetum	purpureum	USA	ILRI	10.18730/FVW2Z	1992	From the Ziway concervation
44	ILRI_16818	Pennisetum	purpureum	USA	ILRI	10.18730/FVW3*	1992	From the Ziway concervation
45	ILRI_16819	Pennisetum	purpureum	USA	ILRI	10.18730/FVW4~	1992	From the Ziway concervation
46	ILRI_16821	Pennisetum	purpureum	Zimbabwe	ILRI	10.18730/FVW5$	1992	From the Ziway concervation
47	ILRI_16822	Pennisetum	purpureum	Malawi	ILRI	10.18730/FVW6=	1992	From the Ziway concervation
48	ILRI_16834	Pennisetum	purpureum x glaucum	Zimbabwe	ILRI	10.18730/FVWJA	1992	From the Ziway concervation
49	ILRI_16835	Pennisetum	purpureum x glaucum	Zimbabwe	ILRI	10.18730/FVWKB	1992	From the Ziway concervation
50	ILRI_16836	Pennisetum	purpureum	Zimbabwe	ILRI	10.18730/FVWMC	1992	From the Ziway concervation
51	ILRI_16837	Pennisetum	purpureum x glaucum	Zimbabwe	ILRI	10.18730/FVWND	1992	From the Ziway concervation
52	ILRI_16838	Pennisetum	purpureum x glaucum	Zimbabwe	ILRI	10.18730/FVWPE	1992	From the Ziway concervation
53	ILRI_16839	Pennisetum	purpureum	Zimbabwe	ILRI	10.18730/FVWQF	1992	From the Ziway concervation
54	ILRI_16840	Pennisetum	purpureum x glaucum	Zimbabwe	ILRI	10.18730/FVWRG	1992	From the Ziway concervation
55	ILRI_16902	Pennisetum	purpureum	Zimbabwe	ILRI	10.18730/FVYN3	1992	From the Ziway concervation
56	ILRI_16790	Pennisetum	purpureum	Swaziland	ILRI	10.18730/FVV63	1992	From the Ziway concervation
57	ILRI_18438	Pennisetum	purpureum	Tanzania	ILRI	10.18730/FX7YX	1995	From the Ziway concervation
58	ILRI_18448	Pennisetum	purpureum	Tanzania	ILRI	10.18730/FX871	1995	From the Ziway concervation
59	ILRI_18662	Pennisetum	purpureum x glaucum	South_Africa	ILRI	10.18730/FXENP	2006	From the Ziway concervation
60	ILRI_P1_1026	Pennisetum	purpureum		ILRI			Seed setting accession from the Bishoftu conservation
61	ILRI_P2_16789	Pennisetum	purpureum		ILRI			Seed setting accession from the Bishoftu conservation
62	ILRI_P3_16839	Pennisetum	purpureum		ILRI			Seed setting accession from the Bishoftu conservation
63	ILRI_P4_16783	Pennisetum	purpureum		ILRI			Seed setting accession from the Bishoftu conservation
64	ILRI_P5_14983	Pennisetum	purpureum		ILRI			Seed setting accession from the Bishoftu conservation
65	ILRI_P6_16835	Pennisetum	purpureum		ILRI			Seed setting accession from the Bishoftu conservation
66	ILRI_P7_16837	Pennisetum	purpureum		ILRI			Seed setting accession from the Bishoftu conservation
67	ILRI_P8_16803	Pennisetum	purpureum		ILRI			Seed setting accession from the Bishoftu conservation
68	ILRI_P9_16821	Pennisetum	purpureum		ILRI			Seed setting accession from the Bishoftu conservation
69	ILRI_P10_16818	Pennisetum	purpureum		ILRI			Seed setting accession from the Bishoftu conservation
70	ILRI_P11_16810	Pennisetum	purpureum		ILRI			Seed setting accession from the Bishoftu conservation
71	ILRI_P12_14984	Pennisetum	purpureum		ILRI			Seed setting accession from the Bishoftu conservation
72	ILRI_P13_16790	Pennisetum	purpureum		ILRI			Seed setting accession from the Bishoftu conservation
73	ILRI_Addis_2	Pennisetum	purpureum		ILRI			Unknown accession number grown in Addis Ababa
74	ILRI_M-1	Pennisetum	purpureum x glaucum		Commercial variety			Maralfalfa sample1
75	ILRI_M-3	Pennisetum	purpureum x glaucum		Commercial variety			Maralfalfa sample2
76	ILRI_M-Z	Pennisetum	purpureum x glaucum		Commercial variety			Maralfalfa sample3
77	ILRI_mott_D	Pennisetum	purpureum		ILRI			Was distributed to Debrezeit/Bishoftu by the name "mott"
78	ILRI_mott_H	Pennisetum	purpureum		ILRI			Was distributed to Holetta by the name "mott"
79	ILRI_mott_new1	Pennisetum	purpureum		NA			Was obtained from Brazil by the name "mott"
80	ILRI_mott_new2	Pennisetum	purpureum		NA			Was obtained from Brazil by the name "mott"
81	Pro_Ns-1-1	Pennisetum	purpureum	Progeny/1026-3	ILRI	NA	2017-2019	Progeny plants produced from open pollination
82	Pro_NS-1-2	Pennisetum	purpureum	Progeny/1026-3	ILRI	NA	2017-2019	Progeny plants produced from open pollination
83	Pro_NS-1-3	Pennisetum	purpureum	Progeny/1026-3	ILRI	NA	2017-2019	Progeny plants produced from open pollination
84	Pro_NS-1-4	Pennisetum	purpureum	Progeny/1026-3	ILRI	NA	2017-2019	Progeny plants produced from open pollination
85	Pro_NS-1-5	Pennisetum	purpureum	Progeny/1026-3	ILRI	NA	2017-2019	Progeny plants produced from open pollination
86	Pro_NS-1-6	Pennisetum	purpureum	Progeny/1026-3	ILRI	NA	2017-2019	Progeny plants produced from open pollination
87	Pro_NS-1-9	Pennisetum	purpureum	Progeny/1026-3	ILRI	NA	2017-2019	Progeny plants produced from open pollination
88	Pro_NS-1-10	Pennisetum	purpureum	Progeny/1026-3	ILRI	NA	2017-2019	Progeny plants produced from open pollination
89	Pro_NS-1-11	Pennisetum	purpureum	Progeny/1026-3	ILRI	NA	2017-2019	Progeny plants produced from open pollination
90	Pro_NS-1-12	Pennisetum	purpureum	Progeny/1026-3	ILRI	NA	2017-2019	Progeny plants produced from open pollination
91	Pro_NS-1-13	Pennisetum	purpureum	Progeny/1026-3	ILRI	NA	2017-2019	Progeny plants produced from open pollination
92	Pro_NS-1-14	Pennisetum	purpureum	Progeny/1026-3	ILRI	NA	2017-2019	Progeny plants produced from open pollination
93	Pro_NS-1-15	Pennisetum	purpureum	Progeny/1026-3	ILRI	NA	2017-2019	Progeny plants produced from open pollination
94	Pro_NS-1-16	Pennisetum	purpureum	Progeny/1026-3	ILRI	NA	2017-2019	Progeny plants produced from open pollination
95	Pro_NS-1-18	Pennisetum	purpureum	Progeny/1026-3	ILRI	NA	2017-2019	Progeny plants produced from open pollination
96	Pro_NS-2-1	Pennisetum	purpureum	Progeny/16789-1	ILRI	NA	2017-2019	Progeny plants produced from open pollination
97	Pro_NS-2-2	Pennisetum	purpureum	Progeny/16789-1	ILRI	NA	2017-2019	Progeny plants produced from open pollination
98	Pro_NS-2-3	Pennisetum	purpureum	Progeny/16789-1	ILRI	NA	2017-2019	Progeny plants produced from open pollination
99	Pro_NS-2-6	Pennisetum	purpureum	Progeny/16789-1	ILRI	NA	2017-2019	Progeny plants produced from open pollination
100	Pro_NS-2-7	Pennisetum	purpureum	Progeny/16789-1	ILRI	NA	2017-2019	Progeny plants produced from open pollination
101	Pro_NS-2-8	Pennisetum	purpureum	Progeny/16789-1	ILRI	NA	2017-2019	Progeny plants produced from open pollination
102	Pro_NS-2-9	Pennisetum	purpureum	Progeny/16789-1	ILRI	NA	2017-2019	Progeny plants produced from open pollination
103	Pro_NS-3-1	Pennisetum	purpureum	Progeny/16839-2	ILRI	NA	2017-2019	Progeny plants produced from open pollination
104	Pro_NS-3-2	Pennisetum	purpureum	Progeny/16839-2	ILRI	NA	2017-2019	Progeny plants produced from open pollination
105	Pro_NS-3-3	Pennisetum	purpureum	Progeny/16839-2	ILRI	NA	2017-2019	Progeny plants produced from open pollination
106	Pro_NS-3-4	Pennisetum	purpureum	Progeny/16839-2	ILRI	NA	2017-2019	Progeny plants produced from open pollination
107	Pro_NS-3-5	Pennisetum	purpureum	Progeny/16839-2	ILRI	NA	2017-2019	Progeny plants produced from open pollination
108	Pro_NS-3-6	Pennisetum	purpureum	Progeny/16839-2	ILRI	NA	2017-2019	Progeny plants produced from open pollination
109	Pro_NS-3-7	Pennisetum	purpureum	Progeny/16839-2	ILRI	NA	2017-2019	Progeny plants produced from open pollination
110	Pro_NS-3-8	Pennisetum	purpureum	Progeny/16839-2	ILRI	NA	2017-2019	Progeny plants produced from open pollination
111	Pro_NS-3-9	Pennisetum	purpureum	Progeny/16839-2	ILRI	NA	2017-2019	Progeny plants produced from open pollination
112	Pro_NS-3-10	Pennisetum	purpureum	Progeny/16839-2	ILRI	NA	2017-2019	Progeny plants produced from open pollination
113	Pro_NS-3-11	Pennisetum	purpureum	Progeny/16839-2	ILRI	NA	2017-2019	Progeny plants produced from open pollination
114	Pro_NS-3-12	Pennisetum	purpureum	Progeny/16839-2	ILRI	NA	2017-2019	Progeny plants produced from open pollination
115	Pro_NS-3-13	Pennisetum	purpureum	Progeny/16839-2	ILRI	NA	2017-2019	Progeny plants produced from open pollination
116	Pro_NS-3-14	Pennisetum	purpureum	Progeny/16839-2	ILRI	NA	2017-2019	Progeny plants produced from open pollination
117	Pro_NS-3-15	Pennisetum	purpureum	Progeny/16839-2	ILRI	NA	2017-2019	Progeny plants produced from open pollination
118	Pro_NS-3-16	Pennisetum	purpureum	Progeny/16839-2	ILRI	NA	2017-2019	Progeny plants produced from open pollination
119	Pro_NS-3-17	Pennisetum	purpureum	Progeny/16839-2	ILRI	NA	2017-2019	Progeny plants produced from open pollination
120	Pro_NS-3-18	Pennisetum	purpureum	Progeny/16839-2	ILRI	NA	2017-2019	Progeny plants produced from open pollination
121	Pro_NS-3-19	Pennisetum	purpureum	Progeny/16839-2	ILRI	NA	2017-2019	Progeny plants produced from open pollination
122	Pro_NS-3-20	Pennisetum	purpureum	Progeny/16839-2	ILRI	NA	2017-2019	Progeny plants produced from open pollination
123	Pro_NS-4-1	Pennisetum	purpureum	Progeny/16783-1	ILRI	NA	2017-2019	Progeny plants produced from open pollination
124	Pro_NS-4-2	Pennisetum	purpureum	Progeny/16783-1	ILRI	NA	2017-2019	Progeny plants produced from open pollination
125	Pro_NS-4-3	Pennisetum	purpureum	Progeny/16783-1	ILRI	NA	2017-2019	Progeny plants produced from open pollination
126	Pro_NS-4-4	Pennisetum	purpureum	Progeny/16783-1	ILRI	NA	2017-2019	Progeny plants produced from open pollination
127	Pro_NS-4-5	Pennisetum	purpureum	Progeny/16783-1	ILRI	NA	2017-2019	Progeny plants produced from open pollination
128	Pro_NS-4-6	Pennisetum	purpureum	Progeny/16783-1	ILRI	NA	2017-2019	Progeny plants produced from open pollination
129	Pro_NS-4-7	Pennisetum	purpureum	Progeny/16783-1	ILRI	NA	2017-2019	Progeny plants produced from open pollination
130	Pro_NS-4-9	Pennisetum	purpureum	Progeny/16783-1	ILRI	NA	2017-2019	Progeny plants produced from open pollination
131	Pro_NS-4-9(21)	Pennisetum	purpureum	Progeny/16783-1	ILRI	NA	2017-2021	Progeny plants produced from open pollination
132	Pro_NS-4-10	Pennisetum	purpureum	Progeny/16783-1	ILRI	NA	2017-2019	Progeny plants produced from open pollination
133	Pro_NS-4-11	Pennisetum	purpureum	Progeny/16783-1	ILRI	NA	2017-2019	Progeny plants produced from open pollination
134	Pro_NS-4-12	Pennisetum	purpureum	Progeny/16783-1	ILRI	NA	2017-2019	Progeny plants produced from open pollination
135	Pro_NS-4-13	Pennisetum	purpureum	Progeny/16783-1	ILRI	NA	2017-2019	Progeny plants produced from open pollination
136	Pro_NS-4-14	Pennisetum	purpureum	Progeny/16783-1	ILRI	NA	2017-2019	Progeny plants produced from open pollination
137	Pro_NS-4-15	Pennisetum	purpureum	Progeny/16783-1	ILRI	NA	2017-2019	Progeny plants produced from open pollination
138	Pro_NS-4-18	Pennisetum	purpureum	Progeny/16783-1	ILRI	NA	2017-2019	Progeny plants produced from open pollination
139	Pro_NS-4-19	Pennisetum	purpureum	Progeny/16783-1	ILRI	NA	2017-2019	Progeny plants produced from open pollination
140	Pro_NS-4-20	Pennisetum	purpureum	Progeny/16783-1	ILRI	NA	2017-2019	Progeny plants produced from open pollination
141	Pro_NS-5-1	Pennisetum	purpureum	Progeny/14983-3	ILRI	NA	2017-2019	Progeny plants produced from open pollination
142	Pro_NS-5-1(21)	Pennisetum	purpureum	Progeny/14983-3	ILRI	NA	2017-2021	Progeny plants produced from open pollination
143	Pro_NS-5-2	Pennisetum	purpureum	Progeny/14983-3	ILRI	NA	2017-2019	Progeny plants produced from open pollination
144	Pro_NS-5-3	Pennisetum	purpureum	Progeny/14983-3	ILRI	NA	2017-2019	Progeny plants produced from open pollination
145	Pro_NS-5-4	Pennisetum	purpureum	Progeny/14983-3	ILRI	NA	2017-2019	Progeny plants produced from open pollination
146	Pro_NS-5-5	Pennisetum	purpureum	Progeny/14983-3	ILRI	NA	2017-2019	Progeny plants produced from open pollination
147	Pro_NS-5-6	Pennisetum	purpureum	Progeny/14983-3	ILRI	NA	2017-2019	Progeny plants produced from open pollination
148	Pro_NS-5-8	Pennisetum	purpureum	Progeny/14983-3	ILRI	NA	2017-2019	Progeny plants produced from open pollination
149	Pro_NS-5-9	Pennisetum	purpureum	Progeny/14983-3	ILRI	NA	2017-2019	Progeny plants produced from open pollination
150	Pro_NS-5-10	Pennisetum	purpureum	Progeny/14983-3	ILRI	NA	2017-2019	Progeny plants produced from open pollination
151	Pro_NS-5-12	Pennisetum	purpureum	Progeny/14983-3	ILRI	NA	2017-2019	Progeny plants produced from open pollination
152	Pro_NS-5-12(21)	Pennisetum	purpureum	Progeny/14983-3	ILRI	NA	2017-2021	Progeny plants produced from open pollination
153	Pro_NS-5-13	Pennisetum	purpureum	Progeny/14983-3	ILRI	NA	2017-2019	Progeny plants produced from open pollination
154	Pro_NS-5-14	Pennisetum	purpureum	Progeny/14983-3	ILRI	NA	2017-2019	Progeny plants produced from open pollination
155	Pro_NS-5-15	Pennisetum	purpureum	Progeny/14983-3	ILRI	NA	2017-2019	Progeny plants produced from open pollination
156	Pro_NS-5-16	Pennisetum	purpureum	Progeny/14983-3	ILRI	NA	2017-2019	Progeny plants produced from open pollination
157	Pro_NS-5-17	Pennisetum	purpureum	Progeny/14983-3	ILRI	NA	2017-2019	Progeny plants produced from open pollination
158	Pro_NS-5-18	Pennisetum	purpureum	Progeny/14983-3	ILRI	NA	2017-2019	Progeny plants produced from open pollination
159	Pro_NS-5-19	Pennisetum	purpureum	Progeny/14983-3	ILRI	NA	2017-2019	Progeny plants produced from open pollination
160	Pro_NS-6-1	Pennisetum	purpureum	Progeny/16835-1	ILRI	NA	2017-2019	Progeny plants produced from open pollination
161	Pro_NS-6-2	Pennisetum	purpureum	Progeny/16835-1	ILRI	NA	2017-2019	Progeny plants produced from open pollination
162	Pro_NS-6-3	Pennisetum	purpureum	Progeny/16835-1	ILRI	NA	2017-2019	Progeny plants produced from open pollination
163	Pro_NS-6-4	Pennisetum	purpureum	Progeny/16835-1	ILRI	NA	2017-2019	Progeny plants produced from open pollination
164	Pro_NS-6-5	Pennisetum	purpureum	Progeny/16835-1	ILRI	NA	2017-2019	Progeny plants produced from open pollination
165	Pro_NS-6-6	Pennisetum	purpureum	Progeny/16835-1	ILRI	NA	2017-2019	Progeny plants produced from open pollination
166	Pro_NS-6-7	Pennisetum	purpureum	Progeny/16835-1	ILRI	NA	2017-2019	Progeny plants produced from open pollination
167	Pro_NS-6-8	Pennisetum	purpureum	Progeny/16835-1	ILRI	NA	2017-2019	Progeny plants produced from open pollination
168	Pro_NS-6-8(21)	Pennisetum	purpureum	Progeny/16835-1	ILRI	NA	2017-2021	Progeny plants produced from open pollination
169	Pro_NS-6-9	Pennisetum	purpureum	Progeny/16835-1	ILRI	NA	2017-2019	Progeny plants produced from open pollination
170	Pro_NS-6-10	Pennisetum	purpureum	Progeny/16835-1	ILRI	NA	2017-2019	Progeny plants produced from open pollination
171	Pro_NS-6-11	Pennisetum	purpureum	Progeny/16835-1	ILRI	NA	2017-2019	Progeny plants produced from open pollination
172	Pro_NS-6-12	Pennisetum	purpureum	Progeny/16835-1	ILRI	NA	2017-2019	Progeny plants produced from open pollination
173	Pro_NS-6-13	Pennisetum	purpureum	Progeny/16835-1	ILRI	NA	2017-2019	Progeny plants produced from open pollination
174	Pro_NS-6-14	Pennisetum	purpureum	Progeny/16835-1	ILRI	NA	2017-2019	Progeny plants produced from open pollination
175	Pro_NS-6-15	Pennisetum	purpureum	Progeny/16835-1	ILRI	NA	2017-2019	Progeny plants produced from open pollination
176	Pro_NS-6-18	Pennisetum	purpureum	Progeny/16835-1	ILRI	NA	2017-2019	Progeny plants produced from open pollination
177	Pro_NS-6-19	Pennisetum	purpureum	Progeny/16835-1	ILRI	NA	2017-2019	Progeny plants produced from open pollination
178	Pro_NS-6-20	Pennisetum	purpureum	Progeny/16835-1	ILRI	NA	2017-2019	Progeny plants produced from open pollination
179	Pro_NS-7-1	Pennisetum	purpureum	Progeny/16837-1	ILRI	NA	2017-2019	Progeny plants produced from open pollination
180	Pro_NS-7-2	Pennisetum	purpureum	Progeny/16837-1	ILRI	NA	2017-2019	Progeny plants produced from open pollination
181	Pro_NS-7-3	Pennisetum	purpureum	Progeny/16837-1	ILRI	NA	2017-2019	Progeny plants produced from open pollination
182	Pro_NS-7-4	Pennisetum	purpureum	Progeny/16837-1	ILRI	NA	2017-2019	Progeny plants produced from open pollination
183	Pro_NS-7-5	Pennisetum	purpureum	Progeny/16837-1	ILRI	NA	2017-2019	Progeny plants produced from open pollination
184	Pro_NS-7-6	Pennisetum	purpureum	Progeny/16837-1	ILRI	NA	2017-2019	Progeny plants produced from open pollination
185	Pro_NS-7-7	Pennisetum	purpureum	Progeny/16837-1	ILRI	NA	2017-2019	Progeny plants produced from open pollination
186	Pro_NS-7-8(21)	Pennisetum	purpureum	Progeny/16837-1	ILRI	NA	2017-2019	Progeny plants produced from open pollination
187	Pro_NS-7-9(21)	Pennisetum	purpureum	Progeny/16837-1	ILRI	NA	2017-2019	Progeny plants produced from open pollination
188	Pro_NS-7-10	Pennisetum	purpureum	Progeny/16837-1	ILRI	NA	2017-2019	Progeny plants produced from open pollination
189	Pro_NS-7-11	Pennisetum	purpureum	Progeny/16837-1	ILRI	NA	2017-2019	Progeny plants produced from open pollination
190	Pro_NS-7-12	Pennisetum	purpureum	Progeny/16837-1	ILRI	NA	2017-2019	Progeny plants produced from open pollination
191	Pro_NS-7-13	Pennisetum	purpureum	Progeny/16837-1	ILRI	NA	2017-2019	Progeny plants produced from open pollination
192	Pro_NS-7-14	Pennisetum	purpureum	Progeny/16837-1	ILRI	NA	2017-2019	Progeny plants produced from open pollination
193	Pro_NS-7-15	Pennisetum	purpureum	Progeny/16837-1	ILRI	NA	2017-2019	Progeny plants produced from open pollination
194	Pro_NS-7-17	Pennisetum	purpureum	Progeny/16837-1	ILRI	NA	2017-2019	Progeny plants produced from open pollination
195	Pro_NS-7-18	Pennisetum	purpureum	Progeny/16837-1	ILRI	NA	2017-2019	Progeny plants produced from open pollination
196	Pro_NS-7-20	Pennisetum	purpureum	Progeny/16837-1	ILRI	NA	2017-2019	Progeny plants produced from open pollination
197	Pro_NS-8-2	Pennisetum	purpureum	Progeny/16803-1	ILRI	NA	2017-2019	Progeny plants produced from open pollination
198	Pro_NS-8-3	Pennisetum	purpureum	Progeny/16803-1	ILRI	NA	2017-2019	Progeny plants produced from open pollination
199	Pro_NS-8-4	Pennisetum	purpureum	Progeny/16803-1	ILRI	NA	2017-2019	Progeny plants produced from open pollination
200	Pro_NS-8-7	Pennisetum	purpureum	Progeny/16803-1	ILRI	NA	2017-2019	Progeny plants produced from open pollination
201	Pro_NS-8-8	Pennisetum	purpureum	Progeny/16803-1	ILRI	NA	2017-2019	Progeny plants produced from open pollination
202	Pro_NS-8-9	Pennisetum	purpureum	Progeny/16803-1	ILRI	NA	2017-2019	Progeny plants produced from open pollination
203	Pro_NS-8-11	Pennisetum	purpureum	Progeny/16803-1	ILRI	NA	2017-2019	Progeny plants produced from open pollination
204	Pro_NS-8-11b	Pennisetum	purpureum	Progeny/16803-1	ILRI	NA	2017-2019	Progeny plants produced from open pollination
205	Pro_NS-8-12	Pennisetum	purpureum	Progeny/16803-1	ILRI	NA	2017-2019	Progeny plants produced from open pollination
206	Pro_NS-8-14	Pennisetum	purpureum	Progeny/16803-1	ILRI	NA	2017-2019	Progeny plants produced from open pollination
207	Pro_NS-8-14b	Pennisetum	purpureum	Progeny/16803-1	ILRI	NA	2017-2019	Progeny plants produced from open pollination
208	Pro_NS-8-15	Pennisetum	purpureum	Progeny/16803-1	ILRI	NA	2017-2019	Progeny plants produced from open pollination
209	Pro_NS-8-15b	Pennisetum	purpureum	Progeny/16803-1	ILRI	NA	2017-2019	Progeny plants produced from open pollination
210	Pro_NS-8-16	Pennisetum	purpureum	Progeny/16803-1	ILRI	NA	2017-2019	Progeny plants produced from open pollination
211	Pro_NS-8-17	Pennisetum	purpureum	Progeny/16803-1	ILRI	NA	2017-2019	Progeny plants produced from open pollination
212	Pro_NS-8-19	Pennisetum	purpureum	Progeny/16803-1	ILRI	NA	2017-2019	Progeny plants produced from open pollination
213	Pro_NS-8-20	Pennisetum	purpureum	Progeny/16803-1	ILRI	NA	2017-2019	Progeny plants produced from open pollination
214	Pro_NS-9-1	Pennisetum	purpureum	Progeny/16821-2	ILRI	NA	2017-2019	Progeny plants produced from open pollination
215	Pro_NS-9-2	Pennisetum	purpureum	Progeny/16821-2	ILRI	NA	2017-2019	Progeny plants produced from open pollination
216	Pro_NS-9-7	Pennisetum	purpureum	Progeny/16821-2	ILRI	NA	2017-2019	Progeny plants produced from open pollination
217	Pro_NS-9-8	Pennisetum	purpureum	Progeny/16821-2	ILRI	NA	2017-2019	Progeny plants produced from open pollination
218	Pro_NS-9-9	Pennisetum	purpureum	Progeny/16821-2	ILRI	NA	2017-2019	Progeny plants produced from open pollination
219	Pro_NS-9-10	Pennisetum	purpureum	Progeny/16821-2	ILRI	NA	2017-2019	Progeny plants produced from open pollination
220	Pro_NS-9-12	Pennisetum	purpureum	Progeny/16821-2	ILRI	NA	2017-2019	Progeny plants produced from open pollination
221	Pro_NS-9-13	Pennisetum	purpureum	Progeny/16821-2	ILRI	NA	2017-2019	Progeny plants produced from open pollination
222	Pro_NS-9-15	Pennisetum	purpureum	Progeny/16821-2	ILRI	NA	2017-2019	Progeny plants produced from open pollination
223	Pro_NS-9-18	Pennisetum	purpureum	Progeny/16821-2	ILRI	NA	2017-2019	Progeny plants produced from open pollination
224	Pro_NS-9-20	Pennisetum	purpureum	Progeny/16821-2	ILRI	NA	2017-2019	Progeny plants produced from open pollination
225	Pro_NS-10-1	Pennisetum	purpureum	Progeny/16818-1	ILRI	NA	2017-2019	Progeny plants produced from open pollination
226	Pro_NS-10-2	Pennisetum	purpureum	Progeny/16818-1	ILRI	NA	2017-2019	Progeny plants produced from open pollination
227	Pro_NS-10-3	Pennisetum	purpureum	Progeny/16818-1	ILRI	NA	2017-2019	Progeny plants produced from open pollination
228	Pro_NS-10-4	Pennisetum	purpureum	Progeny/16818-1	ILRI	NA	2017-2019	Progeny plants produced from open pollination
229	Pro_NS-10-4b	Pennisetum	purpureum	Progeny/16818-1	ILRI	NA	2017-2019	Progeny plants produced from open pollination
230	Pro_NS-10-5	Pennisetum	purpureum	Progeny/16818-1	ILRI	NA	2017-2019	Progeny plants produced from open pollination
231	Pro_NS-10-5b	Pennisetum	purpureum	Progeny/16818-1	ILRI	NA	2017-2019	Progeny plants produced from open pollination
232	Pro_NS-10-6	Pennisetum	purpureum	Progeny/16818-1	ILRI	NA	2017-2019	Progeny plants produced from open pollination
233	Pro_NS-10-7	Pennisetum	purpureum	Progeny/16818-1	ILRI	NA	2017-2019	Progeny plants produced from open pollination
234	Pro_NS-10-8	Pennisetum	purpureum	Progeny/16818-1	ILRI	NA	2017-2019	Progeny plants produced from open pollination
235	Pro_NS-10-9	Pennisetum	purpureum	Progeny/16818-1	ILRI	NA	2017-2019	Progeny plants produced from open pollination
236	Pro_NS-10-9b	Pennisetum	purpureum	Progeny/16818-1	ILRI	NA	2017-2019	Progeny plants produced from open pollination
237	Pro_NS-10-10	Pennisetum	purpureum	Progeny/16818-1	ILRI	NA	2017-2019	Progeny plants produced from open pollination
238	Pro_NS-10-11	Pennisetum	purpureum	Progeny/16818-1	ILRI	NA	2017-2019	Progeny plants produced from open pollination
239	Pro_NS-10-12	Pennisetum	purpureum	Progeny/16818-1	ILRI	NA	2017-2019	Progeny plants produced from open pollination
240	Pro_NS-10-13	Pennisetum	purpureum	Progeny/16818-1	ILRI	NA	2017-2019	Progeny plants produced from open pollination
241	Pro_NS-10-19	Pennisetum	purpureum	Progeny/16818-1	ILRI	NA	2017-2019	Progeny plants produced from open pollination
242	Pro_NS-11-1	Pennisetum	purpureum	Progeny/16810-2	ILRI	NA	2017-2019	Progeny plants produced from open pollination
243	Pro_NS-11-2	Pennisetum	purpureum	Progeny/16810-2	ILRI	NA	2017-2019	Progeny plants produced from open pollination
244	Pro_NS-11-3	Pennisetum	purpureum	Progeny/16810-2	ILRI	NA	2017-2019	Progeny plants produced from open pollination
245	Pro_NS-11-4	Pennisetum	purpureum	Progeny/16810-2	ILRI	NA	2017-2019	Progeny plants produced from open pollination
246	Pro_NS-11-5	Pennisetum	purpureum	Progeny/16810-2	ILRI	NA	2017-2019	Progeny plants produced from open pollination
247	Pro_NS-11-6	Pennisetum	purpureum	Progeny/16810-2	ILRI	NA	2017-2019	Progeny plants produced from open pollination
248	Pro_NS-11-7	Pennisetum	purpureum	Progeny/16810-2	ILRI	NA	2017-2019	Progeny plants produced from open pollination
249	Pro_NS-11-8	Pennisetum	purpureum	Progeny/16810-2	ILRI	NA	2017-2019	Progeny plants produced from open pollination
250	Pro_NS-11-9	Pennisetum	purpureum	Progeny/16810-2	ILRI	NA	2017-2019	Progeny plants produced from open pollination
251	Pro_NS-11-10	Pennisetum	purpureum	Progeny/16810-2	ILRI	NA	2017-2019	Progeny plants produced from open pollination
252	Pro_NS-11-11	Pennisetum	purpureum	Progeny/16810-2	ILRI	NA	2017-2019	Progeny plants produced from open pollination
253	Pro_NS-11-12	Pennisetum	purpureum	Progeny/16810-2	ILRI	NA	2017-2019	Progeny plants produced from open pollination
254	Pro_NS-11-13	Pennisetum	purpureum	Progeny/16810-2	ILRI	NA	2017-2019	Progeny plants produced from open pollination
255	Pro_NS-11-14	Pennisetum	purpureum	Progeny/16810-2	ILRI	NA	2017-2019	Progeny plants produced from open pollination
256	Pro_NS-11-15	Pennisetum	purpureum	Progeny/16810-2	ILRI	NA	2017-2019	Progeny plants produced from open pollination
257	Pro_NS-11-16	Pennisetum	purpureum	Progeny/16810-2	ILRI	NA	2017-2019	Progeny plants produced from open pollination
258	Pro_NS-11-17	Pennisetum	purpureum	Progeny/16810-2	ILRI	NA	2017-2019	Progeny plants produced from open pollination
259	Pro_NS-11-18	Pennisetum	purpureum	Progeny/16810-2	ILRI	NA	2017-2019	Progeny plants produced from open pollination
260	Pro_NS-11-19	Pennisetum	purpureum	Progeny/16810-2	ILRI	NA	2017-2019	Progeny plants produced from open pollination
261	Pro_NS-11-20	Pennisetum	purpureum	Progeny/16810-2	ILRI	NA	2017-2019	Progeny plants produced from open pollination
262	Pro_NS-12-1	Pennisetum	purpureum	Progeny/14984-1	ILRI	NA	2017-2019	Progeny plants produced from open pollination
263	Pro_NS-12-2	Pennisetum	purpureum	Progeny/14984-1	ILRI	NA	2017-2019	Progeny plants produced from open pollination
264	Pro_NS-12-3	Pennisetum	purpureum	Progeny/14984-1	ILRI	NA	2017-2019	Progeny plants produced from open pollination
265	Pro_NS-12-4	Pennisetum	purpureum	Progeny/14984-1	ILRI	NA	2017-2019	Progeny plants produced from open pollination
266	Pro_NS-12-5	Pennisetum	purpureum	Progeny/14984-1	ILRI	NA	2017-2019	Progeny plants produced from open pollination
267	Pro_NS-12-6	Pennisetum	purpureum	Progeny/14984-1	ILRI	NA	2017-2019	Progeny plants produced from open pollination
268	Pro_NS-12-7	Pennisetum	purpureum	Progeny/14984-1	ILRI	NA	2017-2019	Progeny plants produced from open pollination
269	Pro_NS-12-8	Pennisetum	purpureum	Progeny/14984-1	ILRI	NA	2017-2019	Progeny plants produced from open pollination
270	Pro_NS-12-8(21)	Pennisetum	purpureum	Progeny/14984-1	ILRI	NA	2017-2021	Progeny plants produced from open pollination
271	Pro_NS-12-9	Pennisetum	purpureum	Progeny/14984-1	ILRI	NA	2017-2019	Progeny plants produced from open pollination
272	Pro_NS-12-10	Pennisetum	purpureum	Progeny/14984-1	ILRI	NA	2017-2019	Progeny plants produced from open pollination
273	Pro_NS-12-11	Pennisetum	purpureum	Progeny/14984-1	ILRI	NA	2017-2019	Progeny plants produced from open pollination
274	Pro_NS-12-12	Pennisetum	purpureum	Progeny/14984-1	ILRI	NA	2017-2019	Progeny plants produced from open pollination
275	Pro_NS-12-13	Pennisetum	purpureum	Progeny/14984-1	ILRI	NA	2017-2019	Progeny plants produced from open pollination
276	Pro_NS-12-14	Pennisetum	purpureum	Progeny/14984-1	ILRI	NA	2017-2019	Progeny plants produced from open pollination
277	Pro_NS-12-15	Pennisetum	purpureum	Progeny/14984-1	ILRI	NA	2017-2019	Progeny plants produced from open pollination
278	Pro_NS-12-15b	Pennisetum	purpureum	Progeny/14984-1	ILRI	NA	2017-2019	Progeny plants produced from open pollination
279	Pro_NS-12-16	Pennisetum	purpureum	Progeny/14984-1	ILRI	NA	2017-2019	Progeny plants produced from open pollination
280	Pro_NS-12-17	Pennisetum	purpureum	Progeny/14984-1	ILRI	NA	2017-2019	Progeny plants produced from open pollination
281	Pro_NS-12-18	Pennisetum	purpureum	Progeny/14984-1	ILRI	NA	2017-2019	Progeny plants produced from open pollination
282	Pro_NS-12-19	Pennisetum	purpureum	Progeny/14984-1	ILRI	NA	2017-2019	Progeny plants produced from open pollination
283	Pro_NS-12-20	Pennisetum	purpureum	Progeny/14984-1	ILRI	NA	2017-2019	Progeny plants produced from open pollination
284	Pro_NS-13-1	Pennisetum	purpureum	Progeny/16790-1	ILRI	NA	2017-2019	Progeny plants produced from open pollination
285	Pro_NS-13-2	Pennisetum	purpureum	Progeny/16790-1	ILRI	NA	2017-2019	Progeny plants produced from open pollination
286	Pro_NS-13-3	Pennisetum	purpureum	Progeny/16790-1	ILRI	NA	2017-2019	Progeny plants produced from open pollination
287	Pro_NS-13-5	Pennisetum	purpureum	Progeny/16790-1	ILRI	NA	2017-2019	Progeny plants produced from open pollination
288	Pro_NS-13-7	Pennisetum	purpureum	Progeny/16790-1	ILRI	NA	2017-2019	Progeny plants produced from open pollination
289	Pro_NS-13-8	Pennisetum	purpureum	Progeny/16790-1	ILRI	NA	2017-2019	Progeny plants produced from open pollination
290	Pro_NS-13-9	Pennisetum	purpureum	Progeny/16790-1	ILRI	NA	2017-2019	Progeny plants produced from open pollination
291	Pro_NS-13-11	Pennisetum	purpureum	Progeny/16790-1	ILRI	NA	2017-2019	Progeny plants produced from open pollination
292	Pro_NS-13-13	Pennisetum	purpureum	Progeny/16790-1	ILRI	NA	2017-2019	Progeny plants produced from open pollination
293	Pro_NS-13-15	Pennisetum	purpureum	Progeny/16790-1	ILRI	NA	2017-2019	Progeny plants produced from open pollination
294	Pro_NS-13-15b	Pennisetum	purpureum	Progeny/16790-1	ILRI	NA	2017-2019	Progeny plants produced from open pollination
295	Pro_NS-13-16	Pennisetum	purpureum	Progeny/16790-1	ILRI	NA	2017-2019	Progeny plants produced from open pollination
296	Pro_NS-13-17	Pennisetum	purpureum	Progeny/16790-1	ILRI	NA	2017-2019	Progeny plants produced from open pollination
297	Pro_NS-13-17b	Pennisetum	purpureum	Progeny/16790-1	ILRI	NA	2017-2019	Progeny plants produced from open pollination
298	Pro_NS-13-18	Pennisetum	purpureum	Progeny/16790-1	ILRI	NA	2017-2019	Progeny plants produced from open pollination
299	Pro_NS-13-19	Pennisetum	purpureum	Progeny/16790-1	ILRI	NA	2017-2019	Progeny plants produced from open pollination
300	USDA-ARS_N8	Pennisetum	purpureum	Puerto Rico	USDA_ARS	NA	2019
301	USDA-ARS_N19	Pennisetum	purpureum	Puerto Rico	USDA_ARS	NA	2019
302	USDA-ARS_N23	Pennisetum	purpureum	Swaziland	USDA_ARS	NA	2019
303	USDA-ARS_N32	Pennisetum	purpureum	NA	USDA_ARS	NA	2019
304	USDA-ARS_N36	Pennisetum	purpureum	NA	USDA_ARS	NA	2019
305	USDA-ARS_N37	Pennisetum	purpureum	NA	USDA_ARS	NA	2019
306	USDA-ARS_N43	Pennisetum	purpureum	Tifton-Merkeron	USDA_ARS	NA	2019
307	USDA-ARS_N68	Pennisetum	purpureum	Cachoeria Brazil	USDA_ARS	NA	2019
308	USDA-ARS_N71	Pennisetum	purpureum	NA	USDA_ARS	NA	2019
309	USDA-ARS_N75	Pennisetum	purpureum	Tifton-Merkeron F2 Mott	USDA_ARS	NA	2019
310	USDA-ARS_N109	Pennisetum	purpureum	Spain	USDA_ARS	NA	2019
311	USDA-ARS_N128	Pennisetum	purpureum	Tifton-Merkeron F2	USDA_ARS	NA	2019
312	USDA-ARS_N130	Pennisetum	purpureum	Centeno Trinidad	USDA_ARS	NA	2019
313	USDA-ARS_N131	Pennisetum	purpureum	OVA, Nigeria	USDA_ARS	NA	2019
314	USDA-ARS_N137	Pennisetum	purpureum	Kenya Uganda	USDA_ARS	NA	2019
315	USDA-ARS_N138	Pennisetum	purpureum	Congo Kinshasha	USDA_ARS	NA	2019
316	USDA-ARS_N147	Pennisetum	purpureum	Kitale Kenya	USDA_ARS	NA	2019
317	USDA-ARS_N172	Pennisetum	purpureum	NA	USDA_ARS	NA	2019
318	USDA-ARS_N200	Pennisetum	purpureum	Tifton-Merkeron F2	USDA_ARS	NA	2019
319	USDA-ARS_N210	Pennisetum	purpureum	Tifton-Merkeron F2	USDA_ARS	NA	2019
320	USDA-ARS_N223	Pennisetum	purpureum	Tifton-Merkeron F2	USDA_ARS	NA	2019
321	USDA-ARS_N225	Pennisetum	purpureum	Tifton-Merkeron F2	USDA_ARS	NA	2019
322	USDA-ARS_N228	Pennisetum	purpureum	Tifton-Merkeron F2	USDA_ARS	NA	2019
323	ICRI_151_21783	Pennisetum			ICRISAT		2019
324	ICRI_150_21784	Pennisetum			ICRISAT		2019
325	ICRI_149_21785	Pennisetum			ICRISAT		2019
326	ICRI_147_21787	Pennisetum			ICRISAT		2019
327	ICRI_146_21788	Pennisetum			ICRISAT		2019
328	ICRI_144_21964	Pennisetum			ICRISAT		2019
329	ICRI_145(1)_21965	Pennisetum			ICRISAT		2019
330	ICRI_142_21966	Pennisetum			ICRISAT		2019
331	ICRI_141_21967	Pennisetum			ICRISAT		2019
332	ICRI_132_22225	Pennisetum			ICRISAT		2019
333	ICRI_131_22226	Pennisetum			ICRISAT		2019
334	ICRI_129_22228	Pennisetum			ICRISAT		2019
335	ICRI_128_22229	Pennisetum			ICRISAT		2019
336	ICRI_127_22230	Pennisetum			ICRISAT		2019
337	ICRI_126_22231	Pennisetum			ICRISAT		2019
338	ICRI_125_22232	Pennisetum			ICRISAT		2019
339	ICRI_124_22233	Pennisetum			ICRISAT		2019
340	ICRI_123_22234	Pennisetum			ICRISAT		2019
341	ICRI_89_22236	Pennisetum			ICRISAT		2019
342	ICRI_121_22237	Pennisetum			ICRISAT		2019
343	ICRI_120_22238	Pennisetum			ICRISAT		2019
344	ICRI_119_22239	Pennisetum			ICRISAT		2019
345	ICRI_118_22241	Pennisetum			ICRISAT		2019
346	ICRI_116_22242	Pennisetum			ICRISAT		2019
347	ICRI_115_22243	Pennisetum			ICRISAT		2019
348	ICRI_G1-21	Pennisetum	purpureum x glaucum		ICRISAT		2019	Super-Napier commercial variety
349	EMB_BAGCE_1	Pennisetum	purpureum	Colombia	EMBRAPA_collection	NA	1976
350	EMB_BAGCE_100	Pennisetum	purpureum	Brazil	EMBRAPA_collection	NA	1993
351	EMB_BAGCE_15	Pennisetum	purpureum	NA	EMBRAPA_collection	NA	1976
352	EMB_BAGCE_16	Pennisetum	purpureum	Brazil	EMBRAPA_collection	NA	1976
353	EMB_BAGCE_17	Pennisetum	purpureum	Costa Rica	EMBRAPA_collection	NA	1976
354	EMB_BAGCE_22	Pennisetum	purpureum	NA	EMBRAPA_collection	NA	1976
355	EMB_BAGCE_24	Pennisetum	purpureum	NA	EMBRAPA_collection	NA	1976
356	EMB_BAGCE_25	Pennisetum	purpureum	India	EMBRAPA_collection	NA	1976
357	EMB_BAGCE_30	Pennisetum	purpureum	Brazil	EMBRAPA_collection	NA	1976
358	EMB_BAGCE_34	Pennisetum	purpureum	Brazil	EMBRAPA_collection	NA	1976
359	EMB_BAGCE_53	Pennisetum	purpureum	Brazil	EMBRAPA_collection	NA	1976
360	EMB_BAGCE_56	Pennisetum	purpureum	Brazil	EMBRAPA_collection	NA	1989
361	EMB_BAGCE_63	Pennisetum	purpureum	Cuba	EMBRAPA_collection	NA	1991
362	EMB_BAGCE_7	Pennisetum	purpureum	Brazil	EMBRAPA_collection	NA	1976
363	EMB_BAGCE_75	Pennisetum	purpureum	Brazil	EMBRAPA_collection	NA	1992
364	EMB_BAGCE_80	Pennisetum	purpureum	Brazil	EMBRAPA_collection	NA	1992
365	EMB_BAGCE_81	Pennisetum	purpureum	Brazil	EMBRAPA_collection	NA	1992
366	EMB_BAGCE_86	Pennisetum	purpureum	NA	EMBRAPA_collection	NA	1992
367	EMB_BAGCE_93	Pennisetum	purpureum	NA	EMBRAPA_collection	NA	NA
368	EMB_BAGCE_94	Pennisetum	purpureum	NA	EMBRAPA_collection	NA	1993
369	EMB_BAGCE_97	Pennisetum	purpureum	NA	EMBRAPA_collection	NA	1993
370	EMB_CNPGL_00-1-1	Pennisetum	purpureum	NA	EMBRAPA_elite_lines	NA	NA
371	EMB_CNPGL_91-06-2	Pennisetum	purpureum	NA	EMBRAPA_elite_lines	NA	NA
372	EMB_CNPGL_91-11-2	Pennisetum	purpureum	NA	EMBRAPA_elite_lines	NA	NA
373	EMB_CNPGL_91-25-1	Pennisetum	purpureum	NA	EMBRAPA_elite_lines	NA	NA
374	EMB_CNPGL_92-133-3	Pennisetum	purpureum	NA	EMBRAPA_elite_lines	NA	NA
375	EMB_CNPGL_92-198-7	Pennisetum	purpureum	NA	EMBRAPA_elite_lines	NA	NA
376	EMB_CNPGL_92-190-1	Pennisetum	purpureum	NA	EMBRAPA_elite_lines	NA	NA
377	EMB_CNPGL_92-38-2	Pennisetum	purpureum	NA	EMBRAPA_elite_lines	NA	NA
378	EMB_CNPGL_92-56-2	Pennisetum	purpureum	NA	EMBRAPA_elite_lines	NA	NA
379	EMB_CNPGL_92-66-3	Pennisetum	purpureum	NA	EMBRAPA_elite_lines	NA	NA
380	EMB_CNPGL_92-79-2	Pennisetum	purpureum	NA	EMBRAPA_elite_lines	NA	NA
381	EMB_CNPGL_93-01-1	Pennisetum	purpureum	NA	EMBRAPA_elite_lines	NA	NA
382	EMB_CNPGL_93-04-2	Pennisetum	purpureum	NA	EMBRAPA_elite_lines	NA	NA
383	EMB_CNPGL_93-06-1	Pennisetum	purpureum	NA	EMBRAPA_elite_lines	NA	NA
384	EMB_CNPGL_93-08-1	Pennisetum	purpureum	NA	EMBRAPA_elite_lines	NA	NA
385	EMB_CNPGL_93-18-2	Pennisetum	purpureum	NA	EMBRAPA_elite_lines	NA	NA
386	EMB_CNPGL_93-32-2	Pennisetum	purpureum	NA	EMBRAPA_elite_lines	NA	NA
387	EMB_CNPGL_93-37-5	Pennisetum	purpureum	NA	EMBRAPA_elite_lines	NA	NA
388	EMB_CNPGL_94-07-2	Pennisetum	purpureum	NA	EMBRAPA_elite_lines	NA	NA
389	EMB_CNPGL_94-13-1	Pennisetum	purpureum	NA	EMBRAPA_elite_lines	NA	NA
390	EMB_CNPGL_96-21-1	Pennisetum	purpureum	NA	EMBRAPA_elite_lines	NA	NA
391	EMB_CNPGL_96-23-1	Pennisetum	purpureum	NA	EMBRAPA_elite_lines	NA	NA
392	EMB_CNPGL_96-24-1	Pennisetum	purpureum	NA	EMBRAPA_elite_lines	NA	NA
393	EMB_CNPGL_96-27-3	Pennisetum	purpureum	NA	EMBRAPA_elite_lines	NA	NA
394	EMB_PIONEIRO	Pennisetum	purpureum	NA	EMBRAPA_elite_lines	NA	NA
395	EMB_BAG_002	Pennisetum	purpureum	NA	EMBRAPA_collection	NA	NA
396	EMB_BAG_003	Pennisetum	purpureum	NA	EMBRAPA_collection	NA	NA
397	EMB_BAG_004	Pennisetum	purpureum	NA	EMBRAPA_collection	NA	NA
398	EMB_BAG_005	Pennisetum	purpureum	NA	EMBRAPA_collection	NA	NA
399	EMB_BAG_006	Pennisetum	purpureum	NA	EMBRAPA_collection	NA	NA
400	EMB_BAG_008	Pennisetum	purpureum	NA	EMBRAPA_collection	NA	NA
401	EMB_BAG_009	Pennisetum	purpureum	NA	EMBRAPA_collection	NA	NA
402	EMB_BAG_010	Pennisetum	purpureum	NA	EMBRAPA_collection	NA	NA
403	EMB_BAG_011	Pennisetum	purpureum	NA	EMBRAPA_collection	NA	NA
404	EMB_BAG_012	Pennisetum	purpureum	NA	EMBRAPA_collection	NA	NA
405	EMB_BAG_013	Pennisetum	purpureum	NA	EMBRAPA_collection	NA	NA
406	EMB_BAG_014	Pennisetum	purpureum	NA	EMBRAPA_collection	NA	NA
407	EMB_BAG_015	Pennisetum	purpureum	NA	EMBRAPA_collection	NA	NA
408	EMB_BAG_018	Pennisetum	purpureum	NA	EMBRAPA_collection	NA	NA
409	EMB_BAG_019	Pennisetum	purpureum	NA	EMBRAPA_collection	NA	NA
410	EMB_BAG_020	Pennisetum	purpureum	NA	EMBRAPA_collection	NA	NA
411	EMB_BAG_021	Pennisetum	purpureum	NA	EMBRAPA_collection	NA	NA
412	EMB_BAG_023	Pennisetum	purpureum	NA	EMBRAPA_collection	NA	NA
413	EMB_BAG_026	Pennisetum	purpureum	NA	EMBRAPA_collection	NA	NA
414	EMB_BAG_027	Pennisetum	purpureum	NA	EMBRAPA_collection	NA	NA
415	EMB_BAG_028	Pennisetum	purpureum	NA	EMBRAPA_collection	NA	NA
416	EMB_BAG_029	Pennisetum	purpureum	NA	EMBRAPA_collection	NA	NA
417	EMB_BAG_031	Pennisetum	purpureum	NA	EMBRAPA_collection	NA	NA
418	EMB_BAG_032	Pennisetum	purpureum	NA	EMBRAPA_collection	NA	NA
419	EMB_BAG_033	Pennisetum	purpureum	NA	EMBRAPA_collection	NA	NA
420	EMB_BAG_035	Pennisetum	purpureum	NA	EMBRAPA_collection	NA	NA
421	EMB_BAG_036	Pennisetum	purpureum	NA	EMBRAPA_collection	NA	NA
422	EMB_BAG_037	Pennisetum	purpureum	NA	EMBRAPA_collection	NA	NA
423	EMB_BAG_038	Pennisetum	purpureum	NA	EMBRAPA_collection	NA	NA
424	EMB_BAG_039	Pennisetum	purpureum	NA	EMBRAPA_collection	NA	NA
425	EMB_BAG_040	Pennisetum	purpureum	NA	EMBRAPA_collection	NA	NA
426	EMB_BAG_049	Pennisetum	purpureum	NA	EMBRAPA_collection	NA	NA
427	EMB_BAG_050	Pennisetum	purpureum	NA	EMBRAPA_collection	NA	NA
428	EMB_BAG_051	Pennisetum	purpureum	NA	EMBRAPA_collection	NA	NA
429	EMB_BAG_052	Pennisetum	purpureum	NA	EMBRAPA_collection	NA	NA
430	EMB_BAG_054	Pennisetum	purpureum	NA	EMBRAPA_collection	NA	NA
431	EMB_BAG_055	Pennisetum	purpureum	NA	EMBRAPA_collection	NA	NA
432	EMB_BAG_058	Pennisetum	purpureum	NA	EMBRAPA_collection	NA	NA
433	EMB_BAG_059	Pennisetum	purpureum	NA	EMBRAPA_collection	NA	NA
434	EMB_BAG_060	Pennisetum	purpureum	NA	EMBRAPA_collection	NA	NA
435	EMB_BAG_061	Pennisetum	purpureum	NA	EMBRAPA_collection	NA	NA
436	EMB_BAG_062	Pennisetum	purpureum	NA	EMBRAPA_collection	NA	NA
437	EMB_BAG_064	Pennisetum	purpureum	NA	EMBRAPA_collection	NA	NA
438	EMB_BAG_065	Pennisetum	purpureum	NA	EMBRAPA_collection	NA	NA
439	EMB_BAG_066	Pennisetum	purpureum	NA	EMBRAPA_collection	NA	NA
440	EMB_BAG_067	Pennisetum	purpureum	NA	EMBRAPA_collection	NA	NA
441	EMB_BAG_068	Pennisetum	purpureum	NA	EMBRAPA_collection	NA	NA
442	EMB_BAG_069	Pennisetum	purpureum	NA	EMBRAPA_collection	NA	NA
443	EMB_BAG_070	Pennisetum	purpureum	NA	EMBRAPA_collection	NA	NA
444	EMB_BAG_071	Pennisetum	purpureum	NA	EMBRAPA_collection	NA	NA
445	EMB_BAG_072	Pennisetum	purpureum	NA	EMBRAPA_collection	NA	NA
446	EMB_BAG_073	Pennisetum	purpureum	NA	EMBRAPA_collection	NA	NA
447	EMB_BAG_074	Pennisetum	purpureum	NA	EMBRAPA_collection	NA	NA
448	EMB_BAG_076	Pennisetum	purpureum	NA	EMBRAPA_collection	NA	NA
449	EMB_BAG_077	Pennisetum	purpureum	NA	EMBRAPA_collection	NA	NA
450	EMB_BAG_078	Pennisetum	purpureum	NA	EMBRAPA_collection	NA	NA
451	EMB_BAG_079	Pennisetum	purpureum	NA	EMBRAPA_collection	NA	NA
452	EMB_BAG_082	Pennisetum	purpureum	NA	EMBRAPA_collection	NA	NA
453	EMB_BAG_083	Pennisetum	purpureum	NA	EMBRAPA_collection	NA	NA
454	EMB_BAG_085	Pennisetum	purpureum	NA	EMBRAPA_collection	NA	NA
455	EMB_BAG_088	Pennisetum	purpureum	NA	EMBRAPA_collection	NA	NA
456	EMB_BAG_091	Pennisetum	purpureum	NA	EMBRAPA_collection	NA	NA
457	EMB_BAG_092	Pennisetum	purpureum	NA	EMBRAPA_collection	NA	NA
458	EMB_BAG_093	Pennisetum	purpureum	NA	EMBRAPA_collection	NA	NA
459	EMB_BAG_095	Pennisetum	purpureum	NA	EMBRAPA_collection	NA	NA
460	EMB_BAG_096	Pennisetum	purpureum	NA	EMBRAPA_collection	NA	NA
461	EMB_BAG_098	Pennisetum	purpureum	NA	EMBRAPA_collection	NA	NA
462	EMB_BAG_099	Pennisetum	purpureum	NA	EMBRAPA_collection	NA	NA
463	EMB_BAG_101	Pennisetum	purpureum	NA	EMBRAPA_collection	NA	NA
464	EMB_BAG_102	Pennisetum	purpureum	NA	EMBRAPA_collection	NA	NA
465	EMB_BAG_103	Pennisetum	purpureum	NA	EMBRAPA_collection	NA	NA
466	EMB_BAG_104	Pennisetum	purpureum	NA	EMBRAPA_collection	NA	NA
467	EMB_BAG_105	Pennisetum	purpureum	NA	EMBRAPA_collection	NA	NA
468	EMB_BAG_106	Pennisetum	purpureum	NA	EMBRAPA_collection	NA	NA
469	EMB_BAG_116	Pennisetum	purpureum	NA	EMBRAPA_collection	NA	NA
470	EMB_CE_01	Pennisetum	purpureum	NA	EMBRAPA_collection	NA	NA
471	EMB_CE_02	Pennisetum	purpureum	NA	EMBRAPA_collection	NA	NA
472	EMB_CE_03	Pennisetum	purpureum	NA	EMBRAPA_collection	NA	NA
473	EMB_CE_04	Pennisetum	purpureum	NA	EMBRAPA_collection	NA	NA
474	EMB_CE_05	Pennisetum	purpureum	NA	EMBRAPA_collection	NA	NA
475	EMB_CE_06	Pennisetum	purpureum	NA	EMBRAPA_collection	NA	NA
476	EMB_CE_07	Pennisetum	purpureum	NA	EMBRAPA_collection	NA	NA
477	EMB_CE_08	Pennisetum	purpureum	NA	EMBRAPA_collection	NA	NA
478	EMB_CE_09	Pennisetum	purpureum	NA	EMBRAPA_collection	NA	NA
479	EMB_CE_10	Pennisetum	purpureum	NA	EMBRAPA_collection	NA	NA
480	EMB_CE_11	Pennisetum	purpureum	NA	EMBRAPA_collection	NA	NA
481	EMB_CE_12	Pennisetum	purpureum	NA	EMBRAPA_collection	NA	NA
482	KAR_16834_ILRI	Pennisetum	purpureum		KALRO	NA	2020
483	KAR_16837_ILRI	Pennisetum	purpureum		KALRO	NA	2020
484	KAR_Bana_Malawi	Pennisetum	purpureum		KALRO	NA	2020
485	KAR_Cameroon-4E_Cameroon	Pennisetum	purpureum		KALRO	NA	2020
486	KAR_CLONE-13_Kitale	Pennisetum	purpureum		KALRO	NA	2020
487	KAR_Ex-Bekelo_Bekelo	Pennisetum	purpureum		KALRO	NA	2020
488	KAR_EX-Gold-Coast_Ghana	Pennisetum	purpureum		KALRO	NA	2020
489	KAR_Gold-Coast_Ghana	Pennisetum	purpureum		KALRO	NA	2020
490	KAR_Kakamega-1_ILRI	Pennisetum	purpureum		KALRO	NA	2020
491	KAR_Kakamega-2_ILRI	Pennisetum	purpureum		KALRO	NA	2020
492	KAR_Kariga-5_Kariga	Pennisetum	purpureum		KALRO	NA	2020
493	KAR_Kiam2_100	Pennisetum	purpureum		KALRO	NA	2020
494	KAR_Kiam2_102	Pennisetum	purpureum		KALRO	NA	2020
495	KAR_Kiam2_103	Pennisetum	purpureum		KALRO	NA	2020
496	KAR_Kiam2_104	Pennisetum	purpureum		KALRO	NA	2020
497	KAR_Kiam2_105	Pennisetum	purpureum		KALRO	NA	2020
498	KAR_Kiam2_106	Pennisetum	purpureum		KALRO	NA	2020
499	KAR_Kiam2_107	Pennisetum	purpureum		KALRO	NA	2020
500	KAR_Kiam2_108	Pennisetum	purpureum		KALRO	NA	2020
501	KAR_Kiam2_109	Pennisetum	purpureum		KALRO	NA	2020
502	KAR_Kiam2_111	Pennisetum	purpureum		KALRO	NA	2020
503	KAR_Kiam2_112	Pennisetum	purpureum		KALRO	NA	2020
504	KAR_Kiam2_114	Pennisetum	purpureum		KALRO	NA	2020
505	KAR_Kiam2_40	Pennisetum	purpureum		KALRO	NA	2020
506	KAR_Kiam2_61	Pennisetum	purpureum		KALRO	NA	2020
507	KAR_Kiam2_62	Pennisetum	purpureum		KALRO	NA	2020
508	KAR_Kiam2_63	Pennisetum	purpureum		KALRO	NA	2020
509	KAR_Kiam2_64	Pennisetum	purpureum		KALRO	NA	2020
510	KAR_Kiam2_65	Pennisetum	purpureum		KALRO	NA	2020
511	KAR_Kiam2_66	Pennisetum	purpureum		KALRO	NA	2020
512	KAR_Kiam2_67	Pennisetum	purpureum		KALRO	NA	2020
513	KAR_Kiam2_68	Pennisetum	purpureum		KALRO	NA	2020
514	KAR_Kiam2_69	Pennisetum	purpureum		KALRO	NA	2020
515	KAR_Kiam2_70	Pennisetum	purpureum		KALRO	NA	2020
516	KAR_Kiam2_71	Pennisetum	purpureum		KALRO	NA	2020
517	KAR_Kiam2_72	Pennisetum	purpureum		KALRO	NA	2020
518	KAR_Kiam2_73	Pennisetum	purpureum		KALRO	NA	2020
519	KAR_Kiam2_75	Pennisetum	purpureum		KALRO	NA	2020
520	KAR_Kiam2_76	Pennisetum	purpureum		KALRO	NA	2020
521	KAR_Kiam2_77	Pennisetum	purpureum		KALRO	NA	2020
522	KAR_Kiam2_78	Pennisetum	purpureum		KALRO	NA	2020
523	KAR_Kiam2_80	Pennisetum	purpureum		KALRO	NA	2020
524	KAR_Kiam2_81	Pennisetum	purpureum		KALRO	NA	2020
525	KAR_Kiam2_82	Pennisetum	purpureum		KALRO	NA	2020
526	KAR_Kiam2_83	Pennisetum	purpureum		KALRO	NA	2020
527	KAR_Kiam2_85	Pennisetum	purpureum		KALRO	NA	2020
528	KAR_Kiam2_86	Pennisetum	purpureum		KALRO	NA	2020
529	KAR_Kiam2_88	Pennisetum	purpureum		KALRO	NA	2020
530	KAR_Kiam2_89	Pennisetum	purpureum		KALRO	NA	2020
531	KAR_Kiam2_90	Pennisetum	purpureum		KALRO	NA	2020
532	KAR_Kiam2_91	Pennisetum	purpureum		KALRO	NA	2020
533	KAR_Kiam2_92	Pennisetum	purpureum		KALRO	NA	2020
534	KAR_Kiam2_93	Pennisetum	purpureum		KALRO	NA	2020
535	KAR_Kiam2_94	Pennisetum	purpureum		KALRO	NA	2020
536	KAR_Kiam2_95	Pennisetum	purpureum		KALRO	NA	2020
537	KAR_Kiam2_96	Pennisetum	purpureum		KALRO	NA	2020
538	KAR_Kiam2_97	Pennisetum	purpureum		KALRO	NA	2020
539	KAR_Kiam2_98	Pennisetum	purpureum		KALRO	NA	2020
540	KAR_Kiam2_99	Pennisetum	purpureum		KALRO	NA	2020
541	KAR_Kitui-L9_Kitui	Pennisetum	purpureum		KALRO	NA	2020
542	KAR_L16_ILRI	Pennisetum	purpureum		KALRO	NA	2020
543	KAR_L2-(20%)	Pennisetum	purpureum		KALRO	NA	2020
544	KAR_L3_ILRI	Pennisetum	purpureum		KALRO	NA	2020
545	KAR_L5_(40)	Pennisetum	purpureum		KALRO	NA	2020
546	KAR_L8_ILRI	Pennisetum	purpureum		KALRO	NA	2020
547	KAR_L9_ILRI	Pennisetum	purpureum		KALRO	NA	2020
548	KAR_Machakos	Pennisetum	purpureum		KALRO	NA	2020
549	KAR_Matuga-Bana_Matuga	Pennisetum	purpureum		KALRO	NA	2020
550	KAR_M1__5	Pennisetum	purpureum		KALRO	NA	2020
551	KAR_M1__9	Pennisetum	purpureum		KALRO	NA	2020
552	KAR_M1_10	Pennisetum	purpureum		KALRO	NA	2020
553	KAR_M1_12	Pennisetum	purpureum		KALRO	NA	2020
554	KAR_M1_13	Pennisetum	purpureum		KALRO	NA	2020
555	KAR_M1_2	Pennisetum	purpureum		KALRO	NA	2020
556	KAR_M1_6	Pennisetum	purpureum		KALRO	NA	2020
557	KAR_M1_8	Pennisetum	purpureum		KALRO	NA	2020
558	KAR_M2__22	Pennisetum	purpureum		KALRO	NA	2020
559	KAR_M2__31	Pennisetum	purpureum		KALRO	NA	2020
560	KAR_M2_23	Pennisetum	purpureum		KALRO	NA	2020
561	KAR_M2_32	Pennisetum	purpureum		KALRO	NA	2020
562	KAR_Nairobi-L8_ILRI	Pennisetum	purpureum		KALRO	NA	2020
563	KAR_Nairobi-L9_Nairobi	Pennisetum	purpureum		KALRO	NA	2020
564	KAR_Pakstan-Hybrid_Pakistan	Pennisetum	purpureum		KALRO	NA	2020
565	KAR_R1-(40%)	Pennisetum	purpureum		KALRO	NA	2020
566	KAR_R10_Kitale	Pennisetum	purpureum		KALRO	NA	2020
567	KAR_R11_ILRI	Pennisetum	purpureum		KALRO	NA	2020
568	KAR_R12_ILRI	Pennisetum	purpureum		KALRO	NA	2020
569	KAR_R13_Kitale-from-ILRI	Pennisetum	purpureum		KALRO	NA	2020
570	KAR_R14_ILRI	Pennisetum	purpureum		KALRO	NA	2020
571	KAR_R4_Kitale-from-ILRI	Pennisetum	purpureum		KALRO	NA	2020
572	KAR_S.Africa-L13(0%)	Pennisetum	purpureum		KALRO	NA	2020
573	KAR_S.Africa-L14_South-Africa	Pennisetum	purpureum		KALRO	NA	2020
574	KAR_Songor-L13_Kitale-from-ILRI	Pennisetum	purpureum		KALRO	NA	2020

## Sheet: Supplementary_Table_S2
Table S2. The seed parents of the progeny plants and number of progeny plants from each seed parent
Code	NS_1	NS_2	NS_3	NS_4	NS_5	NS_6	NS_7	NS_8	NS_9	NS_10	NS_11	NS_12	NS_13
SP	1026	16789	16839	16783	14983	16835	16837	16803	16821	16818	16810	14984	16790
SN	Cp	Cp	Cp	Cp	Cp	CpxCa	CpxCa	Cp	Cp	Cp	Cp	Cp	Cp
NP	15	7	20	18	19	19	18	17	11	17	20	22	16
SP = seed parent; NP = number of progeny plants; SN = species name; Cp = Cenchrus purpureus; Ca = C. americanus

## Sheet: Supplementary_Table_S3
Table S3. The three major and the eleven sub-clusters
Cluster I				Cluster II						Cluster III
Sub-cluster I	Sub-cluster II	Sub-cluster III	Admixed-1	Sub-cluster VI	Sub-cluster VII	Sub-cluster VIII	Sub-cluster IX	Sub-cluster XI	Admixed-2	Sub-cluster IV	Sub-cluster V	Sub-cluster X	Admixed-3
Pro_NS-6-5	EMB_BAG_036	ILRI_P6_16835	Pro_NS-13-16	ILRI_14984	KAR_Kiam2_62	EMB_BAG_052	ILRI_16785	Pro_NS-12-19	EMB_CE_02	Pro_NS-12-11	KAR_M2__31	ILRI_P1_1026	Pro_NS-10-4
Pro_NS-6-8	EMB_BAG_103	Pro_NS-11-8	Pro_NS-13-13	ILRI_16792	ILRI_14355	EMB_BAG_005	ILRI_16787	EMB_BAG_058	ILRI_16793	Pro_NS-13-5	KAR_CLONE-13_Kitale	ILRI_14983	Pro_NS-1-16
Pro_NS-6-14	EMB_BAGCE_17	Pro_NS-11-16	Pro_NS-13-3	ILRI_16795	ILRI_15357	EMB_BAG_009	ILRI_16803	EMB_BAG_074	EMB_CE_05	Pro_NS-7-20	KAR_Kakamega-2_ILRI	ILRI_P11_16810	Pro_NS-10-1
Pro_NS-6-15	ILRI_16834	Pro_NS-11-17	Pro_NS-13-9	ILRI_16798	KAR_Kiam2_61	EMB_CNPGL-96-23-1	ILRI_16806	USDA_N200-21	ICRI_146_21788	Pro_NS-13-15b	KAR_Kiam2_80	ILRI_mott_new1	Pro_NS-6-9
Pro_NS-6-19	ILRI_16796	Pro_NS-11-18	Pro_NS-12-4	ILRI_16800	KAR_Kiam2_67	EMB_BAG_008	ILRI_16836	USDA_N223-21	EMB_BA_-63	Pro_NS-13-15	KAR_Kiam2_81	Pro_NS-1-2	Pro_NS-4-12
Pro_NS-9-1	ILRI_16797	Pro_NS-11-5	Pro_NS-7-4	ILRI_16801	KAR_Kiam2_71	EMB_BAG_004	EMB_BA-25(21)	USDA_N8-21	EMB_CE_07	Pro_NS-13-7	KAR_Kiam2_83	Pro_NS-12-15	Pro_NS-6_8(21)
Pro_NS-9-2	ILRI_16816	Pro_NS-11-14	Pro_NS-7-15	KAR_EX-Gold-Coast_Ghana	KAR_Kiam2_73	EMB_BA-16(21)	EMB_BAG_038	USDA_N68-21	EMB_CE_10	Pro_NS-10-2	KAR_Kiam2_85	Pro_NS-2-6	Pro_NS-10-10
Pro_NS-9-8	ILRI_16838	Pro_NS-7-7	Pro_NS-12-3	KAR_Kiam2_64	KAR_Kiam2_77	EMB_BA-56(21)	EMB_BAG_049	USDA_N225-21	EMB_CN-91-25(21)	Pro_NS-12-18	KAR_Kiam2_86	Pro_NS-2-8	Pro_NS-10-19
Pro_NS-9-10	EMB_BAG_037	Pro_NS-7-11	Pro_NS-7_8(21)	KAR_Kiam2_65	KAR_Kiam2_90	EMB_BA_-94	EMB_BAG_060	USDA_N75-21	ICRI_150_21784	Pro_NS-4-15	KAR_M1__9	Pro_NS-3-12	Pro_NS-12-2
Pro_NS-9-12	EMB_BAG_077	Pro_NS-3-2	Pro_NS-7-14	KAR_Kiam2_66	KAR_Kiam2_93	EMB_BAG_040	EMB_BAG_067	EMB_BAG_020	ILRI_14389	Pro_NS-12-5	KAR_M1_10	Pro_NS-5-13	Pro_NS-3-14
Pro_NS-9-13	ILRI_16807	Pro_NS-7-3	Pro_NS-12-8	KAR_L16_ILRI	KAR_Kiam2_99	EMB_BAG_051	EMB_BAG_068	USDA_N172(21)	EMB_CE_04	Pro_NS-13-18	KAR_M1_12	Pro_NS-5-15	Pro_NS-3-17
Pro_NS-9-15	ICRI_124_22233	Pro_NS-11-4	Pro_NS-7-5	ILRI_18438	ILRI_M-1	EMB_BAG_066	KAR_Kiam2_102	USDA_N228-21	EMB_CNPGL-92-56-2	Pro_NS-12-1	KAR_M1_13	Pro_NS-5-3	Pro_NS-11-7
Pro_NS-9-18	ICRI_89_22236	Pro_NS-11-12	Pro_NS-7-6	KAR_L3_ILRI	ILRI_M-Z	EMB_BAG_085	KAR_Kiam2_68	EMB_BAG_019	EMB_CE_08	Pro_NS-13-8	KAR_M1_8	Pro_NS-8-19	Pro_NS-3-7
Pro_NS-9-20	ILRI_16821		Pro_NS-7-1	ILRI_Addis_2	KAR_R14_ILRI	EMB_BAG_095	KAR_Matuga-Bana_Matuga	EMB_BAG_021	EMB_CNPGL-93-01-1	Pro_NS-10-9	KAR_Kiam2_82	Pro_NS-3-5	Pro_NS-4-1
	ILRI_16809		Pro_NS-7-2	ILRI_mott_H	KAR_S.Africa-L13(0%)	EMB_BAG_096	KAR_M1_2	USDA_N128-21	EMB_BAG_093	Pro_NS-10-9b	KAR_Ex-Bekelo_Bekelo	ILRI_P8_16803	Pro_NS-11-2
	ILRI_16822		Pro_NS-7-18	EMB_BAG_076	KAR_Kiam2_63	EMB_BAGCE_30	KAR_Bana_Malawi	EMB_CNPGL-96-21-1	ICRI_141_21967	Pro_NS-4-2	ILRI_16802	Pro_NS-11-3	Pro_NS-6-4
	ILRI_B3_16808		Pro_NS-10-5		KAR_Kiam2_91	USDA_N71(21)	EMB_BAG_070		EMB_BAG_064	ILRI_P7_16837	KAR_Kakamega-1_ILRI	Pro_NS-12-15b	Pro_NS-6-7
	EMB_BAG_069		Pro_NS-11-6		KAR_Kiam2_88	EMB_BAG_031	EMB_BAG_105		ICRI_144_21964	Pro_NS-10-5b	ILRI_16791	Pro_NS-2-2	Pro_NS-6-11
	ILRI_16818		Pro_NS-12-6		KAR_Kiam2_89	EMB_BAG_050	EMB_CE_01		EMB_CE_09	Pro_NS-10-8		Pro_NS-2-7	Pro_NS-3-11
	ILRI_16805		Pro_NS-12-12		KAR_Kiam2_95	EMB_BAG_073	EMB_CNPGL-9279-2		KAR_Machakos	Pro_NS-12-13		Pro_NS-2-9	Pro_NS-5-5
	EMB_BAG_083		Pro_NS-13-1		ILRI_M-3	EMB_B3_BAG90	EMB_CN_-92-38		EMB_CN-96-24(21)	Pro_NS-13-11		Pro_NS-3-19	Pro_NS-6-13
	EMB_BAG_029		Pro_NS-7-17		KAR_Kiam2_75	USDA_N36(21)			EMB_CNPGL-94-13-1	ILRI_P13_16790		Pro_NS-4-14	Pro_NS-5-8
	EMB_BA_-80		Pro_NS-7_9(21)		KAR_Kiam2_76	EMB_BAG_018			USDA_N19-21	Pro_NS-12-17		Pro_NS-5_12(21)	Pro_NS-8-4
	ILRI_16810		ILRI_16790		KAR_Kiam2_100	EMB_BAG_027			ICRI_147_21787	Pro_NS-12-20		Pro_NS-5-17	Pro_NS-5-19
	EMB_BA-24(21)		Pro_NS-9-9		KAR_Kiam2_78	EMB_BAG_102			EMB_BAG_062	Pro_NS-10-12		Pro_NS-5-18	Pro_NS-8-15
	EMB_BAG_026		Pro_NS-11-15		KAR_Kiam2_97	EMB_BAG_072			EMB_CNPGL-92-66-3	Pro_NS-4-11		Pro_NS-5-2	Pro_NS-1-9
	ILRI_16782		Pro_NS-11-13		KAR_M2_32	EMB_BAG_079			EMB_CE_06	Pro_NS-4-10		Pro_NS-5-6	Pro_NS-8-2
	ICRI_126_22231		Pro_NS-11-20		KAR_Kiam2_98	EMB_BAG_078			EMB_BAG_104	Pro_NS-4-18		Pro_NS-8-11	Pro_NS-8-9
	KAR_M1__5		Pro_NS-7-10		KAR_M2_23	EMB_CNPGL-92-198-7			EMB_BAG_065			Pro_NS-8-20	Pro_NS-8-14b
	KAR_M1_6		Pro_NS-4-4		KAR_Kiam2_92	EMB_BA-22(21)			EMB_CN-91-11			Pro_NS-11-9	Pro_NS-5-12
	ICRI_121_22237		ILRI_16794		KAR_M2__22	EMB_BAG_023			EMB_CE_12			Pro_NS-6-2	Pro_NS-4-19
	ICRI_116_22242		ICRI_118_22241		ILRI_16799	EMB_BAGCE_53			EMB_CNPGL-96-27-3			Pro_NS-5_1(21)	Pro_NS-13-2
	ICRI_123_22234		ICRI_149_21785		KAR_Kiam2_94	EMB_PIONEIRO			EMB_BAG_061			Pro_NS-2-3	Pro_NS-4-3
	ILRI_18448		ICRI_132_22225		ILRI_B3_16840	EMB_BAG_082			ILRI_16804			Pro_NS-8-7	Pro_NS-10-11
	ICRI_125_22232		Pro_NS-6-12		KAR_16837_ILRI	EMB_BAGCE_86			EMB_CE_11			Pro_NS-8-12	Pro_NS-4-7
	KAR_16834_ILRI		ILRI_P9_16821		KAR_Kiam2_96	EMB_BAG_116			EMB_CN-93-32			ILRI_P5_14983	ILRI_P2_16789
			ILRI_16817		ILRI_16837	EMB_BAG_092			EMB_BAG_106			Pro_NS-1-11	Pro_NS-10-4b
			USDA_N210(21)		ILRI_16789	EMB_BA_-75			EMB_CNPGL-92-133-3			Pro_NS-8-15b	Pro_NS-7-13
			ILRI_18662		EMB_BAG_010	EMB_BAGCE_81			EMB_CE_03			Pro_NS-5-10	Pro_NS-4-5
			ILRI_16812		KAR_S.Africa-L14_South-Africa	EMB_BAG_028			ILRI_16902			Pro_NS-1-15	Pro_NS-6-3
			Pro_NS-6-10		KAR_L9_ILRI	EMB_BAG_071			USDA_N131-21			Pro_NS-5-9	Pro_NS-10-7
			ILRI_16814		KAR_R11_ILRI				KAR_Nairobi-L9_Nairobi			Pro_NS-5-14	Pro_NS-12-14
			EMB_BAG_035		KAR_Kitui-L9_Kitui				KAR_R13_Kitale-from-ILRI			Pro_NS-1-5	Pro_NS-10-6
			EMB_BAG_032		KAR_Kiam2_40				ILRI_16786			ILRI_mott_D	Pro_NS-7-12
			EMB_BAGCE_343		KAR_Kiam2_108				KAR_Cameroon-4E_Cameroon			Pro_NS-8-11b	Pro_NS-10-3
			USDA_N130(21)		USDA_N147(21)				KAR_R1-(40%)			ILRI_16839	Pro_NS-13-19
			EMB_BAG_033		KAR_Kiam2_111				KAR_Pakstan-Hybrid_Pakistan			Pro_NS-1-14	Pro_NS-4-9
			ILRI_16835		KAR_Gold-Coast_Ghana				ILRI_14982			Pro_NS-12-7	Pro_NS-12_8(21)
			ILRI_16815		KAR_Kiam2_69				EMB_CN-94-07(21)			Pro_NS-5-4	Pro_NS-11-10
					EMB_BAG_006				EMB_CNPGL-93-18-2			Pro_NS-2-1	Pro_NS-11-1
					KAR_Kiam2_109				EMB_CN-93-08			Pro_NS-1-6	Pro_NS-4-20
					KAR_Kiam2_107				KAR_Nairobi-L8_ILRI			Pro_NS-8-3	Pro_NS-6-18
					KAR_Kiam2_72				KAR_R4_Kitale-from-ILRI			Pro_NS-1-13	Pro_NS-3-4
					KAR_Kiam2_114				KAR_Songor-L13_Kitale-from-ILRI			Pro_NS-8-8	EMB_BAG_014
					KAR_Kiam2_106				KAR_L8_ILRI			Pro_NS-5-1	Pro_NS-3-20
					KAR_R10_Kitale				KAR_Kariga-5_Kariga			Pro_NS-1-12	Pro_NS-3-16
					KAR_Kiam2_70				KAR_R12_ILRI			Pro_NS-8-14	ICRI_128_22229
					KAR_Kiam2_112				KAR_L5_(40)			Pro_NS-1-3	Pro_NS-1-4
					ICRI_G1-21				KAR_L2-(20%)			Pro_Ns-1-1	ICRI_129_22228
					KAR_Kiam2_104				USDA_N43-21			Pro_NS-1-10	EMB_BAG_013
					KAR_Kiam2_105				EMB_BAG_012			Pro_NS-10-13	Pro_NS-9-7
					KAR_Kiam2_103				ILRI_16819			Pro_NS-11-11	Pro_NS-6-20
					USDA_N138-21				EMB_BAG_003			Pro_NS-4-6	ICRI_120_22238
									ILRI_mott_new2			Pro_NS-3-9	ILRI_P3_16839
									USDA_N23(21)			Pro_NS-13-17	Pro_NS-1-18
									ILRI_16811			Pro_NS-13-17b	ILRI_P10_16818
									Pro_NS-12-16				Pro_NS-4-13
									EMB_BA_-1				Pro_NS-4_9(21)
									Pro_NS-12-10				ILRI_1026
									ILRI_16784				Pro_NS-3-3
									EMB_CN-92-190				Pro_NS-11-19
									EMB_BAG_011				Pro_NS-3-18
									EMB_CN-91-06				Pro_NS-3-8
									Pro_NS-12-9				Pro_NS-3-1
									USDA_N109(21)				Pro_NS-3-6
									EMB_BAG_002				Pro_NS-3-10
									ILRI_P12_14984				Pro_NS-3-13
									EMB_CNPGL-93--37-5				Pro_NS-3-15
									EMB_CN-93-06(21)				Pro_NS-6-6
									ILRI_16813				Pro_NS-5-16
									ILRI_16788				USDA_N137(21)
									ILRI_16783				Pro_NS-6-1
									ILRI_15743_(MOTT)				EMB_BA-7(21)
									ICRI_115_22243				EMB_BAGCE_97
									EMB_BAG_015				EMB_CNPGL-93-04-2
									EMB_BAG_088				Pro_NS-8-17
									ICRI_142_21966				EMB_BAG_059
									ICRI_127_22230				Pro_NS-8-16
									EMB_BAG-15(21)
									EMB_B3_BAG100
									EMB_BAG_039
									USDA_N37-21
									EMB_BAG_055
									EMB_CNPGL-00-1-1
									ICRI_119_22239
									ICRI_131_22226
									EMB_BAG_054
									ICRI_151_21783
									ILRI_P4_16783
									EMB_BAG_098
									ICRI_145(1)_21965
									USDA_N32(21)
									EMB_BAG_101
									EMB_BAG_091
									EMB_BAG_099
14	36	13	49	16	63	41	21	16	105	28	18	66	88

## Sheet: Supplementary_Table_S4
Table S4. Analysis of molecular variance (AMOVA) showing the genetic variance among and within the three major clusters and the eleven sub-clusters
Clusters	Source	df	SS	MS	P	Variance (%)
Major clusters	Between clusters	2	55931.7	27965.8	0.001	23.97
	Within clusters	404	268629	664.92	0.001	76.03
	Total	406	324561	799.41		100
Sub clusters	Between sub-clusters	10	114327	11432.7	0.001	46.17
	Within sub-clusters	321	141541	440.94	0.001	53.83
	Total	331	255867	773.01		100
Df = degrees of freedom; SS = sum of squares; MS = mean squares

## Sheet: Supplementary_Table_S5
Table S5. Analysis of molecular variance (AMOVA) showing the genetic variance between and within the five Napier grass collections and progeny plants.
Source	df	SS	MS	P	Variance (%)
Between Collections	5	45225.2	9045.05	0.001	10
Within Collections	1142	669443	586.202	0.001	90
Total	1147	714668			100
Df = degrees of freedom; SS = sum of squares; MS = mean square

## Sheet: Supplementary_Table_S6
Table S6. Distinct genotypes selected from the collections and progeny plants. Genotypes within a row are considered genetically similar
No.	Genotype
1	ILRI_1026
2	ILRI_14389ILRI_16902
3	ILRI_14982
4	ILRI_P12_14984ILRI_mott_new2
5	ILRI_14355 ILRI_15357 ILRI_M.1 ILRI_M.3 ILRI_M.Z
6	ILRI_15743_.MOTT.ILRI_16783ILRI_16788
7	ILRI_16782
8	ILRI_P4_16783
9	ILRI_16785ILRI_16787ILRI_16803ILRI_16806ILRI_16836EMB_BA.25.21.EMB_BAG_067KAR_Bana_MalawiKAR_Kiam2_102KAR_Kiam2_68KAR_Matuga.Bana_MatugaKAR_M1_2
10	ILRI_P2_16789
11	ILRI_16790
12	ILRI_P13_16790
13	ILRI_16793
14	ILRI_16794
15	ILRI_16796ILRI_16797ILRI_16816ILRI_16834ILRI_16838
16	ILRI_16804
17	ILRI_16805
18	ILRI_16807EMB_BAG_103EMB_BAGCE_17
19	ILRI_B3_16808ILRI_16809ILRI_16818ILRI_16821ILRI_16822
20	ILRI_16810
21	ILRI_16813
22	ILRI_16814
23	ILRI_16812ILRI_16815
24	ILRI_16817
25	ILRI_P10_16818
26	ILRI_16819
27	ILRI_P9_16821
28	KAR_16834_ILRI
29	ILRI_16835
30	ILRI_P6_16835
31	ILRI_16789ILRI_16799ILRI_16837KAR_16837_ILRIILRI_B3_16840
32	ILRI_P7_16837
33	ILRI_P3_16839
34	ILRI_18448
35	ILRI_18662
36	ICRI_115_22243
37	ICRI_116_22242
38	ICRI_118_22241
39	ICRI_119_22239
40	ICRI_120_22238
41	ICRI_121_22237
42	ICRI_123_22234
43	ICRI_124_22233
44	ICRI_125_22232
45	ICRI_126_22231
46	ICRI_127_22230
47	ICRI_128_22229
48	ICRI_129_22228
49	ICRI_131_22226
50	ICRI_132_22225
51	ICRI_141_21967
52	ICRI_142_21966
53	ICRI_144_21964
54	ICRI_145.1._21965
55	ICRI_146_21788
56	ICRI_147_21787
57	ICRI_149_21785
58	ICRI_150_21784
59	ICRI_151_21783
60	ICRI_89_22236
61	EMB_BA_.1
62	EMB_BA.16.21.EMB_BA.56.21.EMB_BAG_018EMB_BAG_027EMB_BAGCE_30EMB_B3_BAG90
63	EMB_BA.24.21.
64	EMB_BA_.63
65	EMB_BA.7.21.
66	EMB_BA_.75
67	EMB_BA_.80
68	EMB_BA_.94
69	EMB_BAG_002
70	EMB_BAG_003
71	EMB_BAG_004EMB_BAG_005EMB_BAG_008EMB_BAG_009
72	EMB_BAG_006
73	EMB_BAG_010
74	EMB_BAG_011
75	EMB_BAG_012
76	EMB_BAG_013
77	EMB_BAG_014
78	EMB_BAG_015EMB_BAG.15.21.
79	EMB_BAG_020
80	EMB_BAG_021
81	EMB_BA.22.21.EMB_BAG_023EMB_CNPGL.92.198.7
82	EMB_BAG_026
83	EMB_BAG_028EMB_BAGCE_81
84	EMB_BAG_029
85	EMB_BAG_031
86	EMB_BAG_032
87	EMB_BAG_033
88	EMB_BAG_035
89	EMB_BAG_036
90	EMB_BAG_037
91	EMB_BAG_038
92	EMB_BAG_039
93	EMB_BAG_040
94	EMB_BAG_049
95	EMB_BAG_050
96	EMB_BAG_051
97	EMB_BAG_052
98	EMB_BAG_054
99	EMB_BAG_055
100	EMB_BAG_058
101	EMB_BAG_059
102	EMB_BAG_060EMB_BAG_068
103	EMB_BAG_061
104	EMB_BAG_062
105	EMB_BAG_064
106	EMB_BAG_065
107	EMB_BAG_066
108	EMB_BAG_069
109	EMB_BAG_070
110	EMB_BAG_071
111	EMB_BAG_072
112	EMB_BAG_073
113	EMB_BAG_074
114	EMB_BAG_076
115	EMB_BAG_077
116	EMB_BAG_078
117	EMB_BAG_079
118	EMB_BAG_082
119	EMB_BAG_083
120	EMB_BAG_085
121	EMB_BAG_088
122	EMB_BAG_091
123	EMB_BAG_092
124	EMB_BAG_093
125	EMB_BAG_095
126	EMB_BAG_096
127	EMB_BAG_098
128	EMB_BAG_099
129	EMB_BAG_101
130	EMB_BAG_102
131	EMB_BAG_104
132	EMB_BAG_105
133	EMB_BAG_106
134	EMB_BAG_116
135	EMB_BAGCE_343
136	EMB_BAGCE_53
137	EMB_BAGCE_86
138	EMB_B3_BAG100
139	EMB_BAGCE_97
140	ILRI_16786KAR_Cameroon.4E_CameroonKAR_Pakstan.Hybrid_Pakistan
141	EMB_CE_01
142	EMB_CE_02
143	EMB_CE_03
144	EMB_CE_04
145	EMB_CE_05
146	EMB_CE_06
147	EMB_CE_07
148	EMB_CE_08
149	EMB_CE_09
150	EMB_CE_10
151	EMB_CE_11
152	EMB_CE_12
153	EMB_CN_.92.38
154	EMB_CN.93.06.21.
155	EMB_CN.91.06
156	EMB_CN.91.11
157	EMB_CN.91.25.21.
158	EMB_CN.92.190
159	EMB_CN.93.08
160	EMB_CN.93.32
161	EMB_CN.94.07.21.
162	EMB_CN.96.24.21.KAR_Machakos
163	EMB_CNPGL.00.1.1
164	EMB_CNPGL.92.133.3
165	EMB_CNPGL.92.56.2
166	EMB_CNPGL.92.66.3
167	EMB_CNPGL.9279.2
168	EMB_CNPGL.93..37.5
169	EMB_CNPGL.93.01.1
170	EMB_CNPGL.93.04.2
171	EMB_CNPGL.93.18.2
172	EMB_CNPGL.94.13.1
173	EMB_CNPGL.96.21.1
174	EMB_CNPGL.96.23.1
175	EMB_CNPGL.96.27.3
176	KAR_CLONE.13_KitaleKAR_Kakamega.2_ILRI
177	KAR_Kariga.5_Kariga KAR_L2..20..KAR_L5_.40. KAR_L8_ILRI KAR_Nairobi.L8_ILRI KAR_R12_ILRI KAR_R4_Kitale.from.ILRI KAR_Songor.L13_Kitale.from.ILRI
178	KAR_Kiam2_103KAR_Kiam2_104KAR_Kiam2_105
179	KAR_Kiam2_106KAR_Kiam2_107KAR_Kiam2_108KAR_Kiam2_109KAR_Kiam2_111KAR_Kiam2_112KAR_Kiam2_114KAR_Kiam2_40KAR_Kiam2_69KAR_Kiam2_70KAR_Kiam2_72
180	KAR_Kiam2_61KAR_Kiam2_62KAR_Kiam2_63KAR_Kiam2_73KAR_Kiam2_75KAR_Kiam2_76KAR_Kiam2_91KAR_Kiam2_92
181	KAR_Kiam2_67
182	KAR_Kiam2_86
183	KAR_Kiam2_95
184	KAR_Kiam2_100KAR_Kiam2_78KAR_Kiam2_93KAR_Kiam2_94KAR_Kiam2_96KAR_Kiam2_97KAR_Kiam2_98KAR_Kiam2_99
185	ILRI_14984ILRI_16792ILRI_16795ILRI_16798ILRI_16800ILRI_16801ILRI_18438ILRI_Addis_2KAR_EX.Gold.Coast_GhanaKAR_Kiam2_64KAR_Kiam2_65KAR_Kiam2_66KAR_L16_ILRIKAR_L3_ILRIILRI_mott_H
186	ILRI_P1_1026ILRI_14983ILRI_P5_14983ILRI_P8_16803ILRI_P11_16810ILRI_16839ILRI_mott_new1
187	ILRI_mott_D
188	ILRI_16791ILRI_16802KAR_Ex.Bekelo_BekeloKAR_Kakamega.1_ILRIKAR_Kiam2_80KAR_Kiam2_81KAR_Kiam2_82KAR_Kiam2_83KAR_Kiam2_85KAR_M1__9KAR_M1_10KAR_M1_12KAR_M1_8KAR_M2__31
189	KAR_M1_13
190	KAR_M1__5KAR_M1_6
191	KAR_M2__22
192	KAR_M2_23
193	KAR_Kiam2_71KAR_Kiam2_77KAR_Kiam2_88KAR_Kiam2_89KAR_Kiam2_90KAR_M2_32KAR_R14_ILRI
194	USDA_N109.21.
195	KAR_Gold.Coast_GhanaKAR_Kitui.L9_KituiUSDA_N147.21.KAR_R10_Kitale
196	USDA_N128.21
197	USDA_N130.21.
198	USDA_N131.21
199	USDA_N137.21.
200	USDA_N32.21.USDA_N37.21
201	USDA_N71.21.
202	USDA_N138.21
203	USDA_N36.21.
204	ILRI_16784ILRI_16811USDA_N23.21.
205	USDA_N172.21.
206	USDA_N210.21.
207	USDA_N200.21
208	ICRI_G1.21
209	USDA_N223.21
210	EMB_BAG_019USDA_N8.21USDA_N68.21
211	USDA_N225.21
212	USDA_N228.21
213	USDA_N43.21
214	USDA_N75.21
215	USDA_N19.21KAR_Nairobi.L9_NairobiKAR_R1..40..KAR_R13_Kitale.from.ILRI
216	Pro_NS.10.1
217	Pro_NS.10.11
218	Pro_NS.10.12
219	Pro_NS.10.13
220	Pro_NS.10.10Pro_NS.10.19
221	Pro_NS.10.2
222	Pro_NS.10.3
223	Pro_NS.10.4b
224	Pro_NS.10.4
225	Pro_NS.10.5b
226	Pro_NS.10.5
227	Pro_NS.10.6
228	Pro_NS.10.7
229	Pro_NS.10.8
230	Pro_NS.10.9Pro_NS.10.9b
231	Pro_Ns.1.1
232	Pro_NS.1.10
233	Pro_NS.11.1
234	Pro_NS.1.11
235	Pro_NS.11.10
236	Pro_NS.11.11
237	Pro_NS.11.12
238	Pro_NS.11.13
239	Pro_NS.11.14
240	Pro_NS.11.15
241	Pro_NS.11.16
242	Pro_NS.11.17
243	Pro_NS.11.18
244	Pro_NS.11.19
245	Pro_NS.11.2
246	Pro_NS.1.12
247	Pro_NS.11.20
248	Pro_NS.11.3
249	Pro_NS.1.13
250	Pro_NS.11.4
251	Pro_NS.1.14
252	Pro_NS.11.5
253	Pro_NS.1.15
254	Pro_NS.11.6
255	Pro_NS.1.16
256	Pro_NS.11.7
257	Pro_NS.11.8
258	Pro_NS.1.18
259	Pro_NS.11.9
260	Pro_NS.1.2
261	Pro_NS.12.1
262	Pro_NS.12.10
263	Pro_NS.12_8.21.
264	Pro_NS.12.11
265	Pro_NS.12.12
266	Pro_NS.12.13
267	Pro_NS.12.14
268	Pro_NS.12.15b
269	Pro_NS.12.15
270	Pro_NS.12.16
271	Pro_NS.12.17
272	Pro_NS.12.18
273	Pro_NS.12.19
274	Pro_NS.12.2
275	Pro_NS.12.20
276	Pro_NS.12.3
277	Pro_NS.12.4
278	Pro_NS.12.5
279	Pro_NS.12.6
280	Pro_NS.12.7
281	Pro_NS.12.8
282	Pro_NS.12.9
283	Pro_NS.1.3
284	Pro_NS.13.1
285	Pro_NS.13.11
286	Pro_NS.13.13
287	Pro_NS.13.15b
288	Pro_NS.13.15
289	Pro_NS.13.16
290	Pro_NS.13.17Pro_NS.13.17b
291	Pro_NS.13.18
292	Pro_NS.13.19
293	Pro_NS.13.2
294	Pro_NS.13.3
295	Pro_NS.13.5
296	Pro_NS.13.7
297	Pro_NS.13.8
298	Pro_NS.13.9
299	Pro_NS.1.4
300	Pro_NS.1.5
301	Pro_NS.1.6
302	Pro_NS.1.9
303	Pro_NS.2.1
304	Pro_NS.2.2
305	Pro_NS.2.3
306	Pro_NS.2.6
307	Pro_NS.2.7
308	Pro_NS.2.8
309	Pro_NS.2.9
310	Pro_NS.3.1
311	Pro_NS.3.10
312	Pro_NS.3.11
313	Pro_NS.3.12
314	Pro_NS.3.13
315	Pro_NS.3.14
316	Pro_NS.3.15
317	Pro_NS.3.16
318	Pro_NS.3.17
319	Pro_NS.3.18
320	Pro_NS.3.19
321	Pro_NS.3.2
322	Pro_NS.3.20
323	Pro_NS.3.3
324	Pro_NS.3.4
325	Pro_NS.3.5
326	Pro_NS.3.6
327	Pro_NS.3.7
328	Pro_NS.3.8
329	Pro_NS.3.9
330	Pro_NS.4.1
331	Pro_NS.4.10Pro_NS.4.11
332	Pro_NS.4.12
333	Pro_NS.4.13
334	Pro_NS.4.14
335	Pro_NS.4.15
336	Pro_NS.4.18
337	Pro_NS.4.19
338	Pro_NS.4.2
339	Pro_NS.4.20
340	Pro_NS.4.3
341	Pro_NS.4.4
342	Pro_NS.4.5
343	Pro_NS.4.6
344	Pro_NS.4.7
345	Pro_NS.4.9
346	Pro_NS.4_9.21.
347	Pro_NS.5.1
348	Pro_NS.5_1.21.
349	Pro_NS.5.10
350	Pro_NS.5.12
351	Pro_NS.5_12.21.Pro_NS.5.13
352	Pro_NS.5.14
353	Pro_NS.5.15
354	Pro_NS.5.16
355	Pro_NS.5.17
356	Pro_NS.5.18
357	Pro_NS.5.19
358	Pro_NS.5.2
359	Pro_NS.5.3
360	Pro_NS.5.4
361	Pro_NS.5.5
362	Pro_NS.5.6
363	Pro_NS.5.8
364	Pro_NS.5.9
365	Pro_NS.6.1
366	Pro_NS.6.10
367	Pro_NS.6.11
368	Pro_NS.6.12
369	Pro_NS.6.13
370	Pro_NS.6.14
371	Pro_NS.6.15
372	Pro_NS.6.18
373	Pro_NS.6.19
374	Pro_NS.6.2
375	Pro_NS.6.20
376	Pro_NS.6.3
377	Pro_NS.6.4
378	Pro_NS.6.5
379	Pro_NS.6.6
380	Pro_NS.6.7
381	Pro_NS.6.8
382	Pro_NS.6_8.21.
383	Pro_NS.6.9
384	Pro_NS.7.1
385	Pro_NS.7.10
386	Pro_NS.7.11
387	Pro_NS.7.12
388	Pro_NS.7.13
389	Pro_NS.7.14
390	Pro_NS.7.15
391	Pro_NS.7.17
392	Pro_NS.7.18
393	Pro_NS.7.2
394	Pro_NS.7.20
395	Pro_NS.7.3
396	Pro_NS.7.4
397	Pro_NS.7.5
398	Pro_NS.7.6
399	Pro_NS.7.7
400	Pro_NS.7_8.21.
401	Pro_NS.7_9.21.
402	Pro_NS.8.11b
403	Pro_NS.8.11
404	Pro_NS.8.12
405	Pro_NS.8.14b
406	Pro_NS.8.14
407	Pro_NS.8.15b
408	Pro_NS.8.15
409	Pro_NS.8.16
410	Pro_NS.8.17
411	Pro_NS.8.19
412	Pro_NS.8.2
413	Pro_NS.8.20
414	Pro_NS.8.3
415	Pro_NS.8.4
416	Pro_NS.8.7
417	Pro_NS.8.8
418	Pro_NS.8.9
419	Pro_NS.9.1
420	Pro_NS.9.10
421	Pro_NS.9.12
422	Pro_NS.9.13
423	Pro_NS.9.15
424	Pro_NS.9.18
425	Pro_NS.9.2
426	Pro_NS.9.20
427	Pro_NS.9.7
428	Pro_NS.9.8
429	Pro_NS.9.9
430	EMB_PIONEIRO
431	KAR_L9_ILRIKAR_R11_ILRIKAR_S.Africa.L14_South.Africa
432	KAR_S.Africa.L13.0..

## Sheet: Supplementary_Table_S7
Table S7. Potential seed and pollen parents of Napier grass progeny plants estimated by Mendelian errors count analysis.
Progeny plant	Recorded seed parent	Identified seed parent	Potential pollen parent	PC1	PC2	PPC
Pro_Ns-1-1	ILRI_P1_1026	ILRI_P1_1026	ILRI_P5_14983	12	10	283
Pro_NS-1-2	ILRI_P1_1026	ILRI_P1_1026	ILRI_P8_16803	3	6	73
Pro_NS-1-3	ILRI_P1_1026	ILRI_P1_1026	ILRI_P8_16803	3	5	75
Pro_NS-1-4	ILRI_P1_1026	ILRI_P1_1026	ILRI_P5_14983	7	13	702
Pro_NS-1-5	ILRI_P1_1026	ILRI_P1_1026	ILRI_P5_14983	8	3	64
Pro_NS-1-6	ILRI_P1_1026	ILRI_P1_1026	ILRI_P8_16803	6	12	62
Pro_NS-1-9	ILRI_P1_1026	ILRI_P1_1026	ILRI_P5_14983	39	41	792
Pro_NS-1-10	ILRI_P1_1026	ILRI_P1_1026	ILRI_P8_16803	10	13	432
Pro_NS-1-11	ILRI_P1_1026	ILRI_P1_1026	ILRI_P8_16803	9	16	84
Pro_NS-1-12	ILRI_P1_1026	ILRI_P1_1026	ILRI_P8_16803	8	5	68
Pro_NS-1-13	ILRI_P1_1026	ILRI_P1_1026	ILRI_P8_16803	8	14	76
Pro_NS-1-14	ILRI_P1_1026	ILRI_P1_1026	ILRI_P8_16803	9	9	88
Pro_NS-1-15	ILRI_P1_1026	ILRI_P1_1026	ILRI_P8_16803	5	6	62
Pro_NS-1-16	ILRI_P1_1026	ILRI_P1_1026	ILRI_P8_16803	40	37	574
Pro_NS-1-18	ILRI_P1_1026	ILRI_P1_1026	ILRI_P8_16803	32	31	809
Pro_NS-2-1	ILRI_P2_16789	ILRI_P1_1026	ILRI_P8_16803	11	15	90
Pro_NS-2-2	ILRI_P2_16789	ILRI_P1_1026	ILRI_P8_16803	5	11	47
Pro_NS-2-3	ILRI_P2_16789	ILRI_P1_1026	ILRI_P8_16803	6	12	59
Pro_NS-2-6	ILRI_P2_16789	ILRI_P1_1026	ILRI_P8_16803	7	10	46
Pro_NS-2-7	ILRI_P2_16789	ILRI_P1_1026	ILRI_P8_16803	5	7	55
Pro_NS-2-8	ILRI_P2_16789	ILRI_P1_1026	ILRI_P8_16803	6	14	48
Pro_NS-2-9	ILRI_P2_16789	ILRI_P1_1026	ILRI_P8_16803	9	11	52
Pro_NS-7-13	ILRI_P7_16837	ILRI_P1_1026	ILRI_P9_16821	150	123	352
Pro_NS-3-2	ILRI_P3_16839	ILRI_P3_16839	ILRI_P9_16821	38	40	296
Pro_NS-3-10	ILRI_P3_16839	ILRI_P3_16839	ILRI_P9_16821	118	81	675
Pro_NS-10-7	ILRI_P10_16818	ILRI_P3_16839	ILRI_P9_16821	131	111	544
Pro_NS-3-1	ILRI_P3_16839	ILRI_P3_16839	ILRI_P1_1026	99	35	388
Pro_NS-3-15	ILRI_P3_16839	ILRI_P3_16839	ILRI_P9_16821	102	74	748
Pro_NS-5_1(21)	ILRI_P5_14983	ILRI_P5_14983	ILRI_P1_1026	6	10	55
Pro_NS-5_12(21)	ILRI_P5_14983	ILRI_P5_14983	ILRI_P1_1026	11	4	45
Pro_NS-5-1	ILRI_P5_14983	ILRI_P5_14983	ILRI_P1_1026	11	12	61
Pro_NS-5-10	ILRI_P5_14983	ILRI_P5_14983	ILRI_P1_1026	5	6	43
Pro_NS-5-12	ILRI_P5_14983	ILRI_P5_14983	ILRI_P1_1026	135	132	717
Pro_NS-5-13	ILRI_P5_14983	ILRI_P5_14983	ILRI_P1_1026	8	2	37
Pro_NS-5-14	ILRI_P5_14983	ILRI_P5_14983	ILRI_P1_1026	16	7	68
Pro_NS-5-15	ILRI_P5_14983	ILRI_P5_14983	ILRI_P1_1026	16	9	51
Pro_NS-5-16	ILRI_P5_14983	ILRI_P5_14983	ILRI_P1_1026	17	11	830
Pro_NS-5-17	ILRI_P5_14983	ILRI_P5_14983	ILRI_P1_1026	15	10	49
Pro_NS-5-18	ILRI_P5_14983	ILRI_P5_14983	ILRI_P1_1026	12	7	90
Pro_NS-5-19	ILRI_P5_14983	ILRI_P5_14983	ILRI_P1_1026	49	45	658
Pro_NS-5-2	ILRI_P5_14983	ILRI_P5_14983	ILRI_P1_1026	7	7	52
Pro_NS-5-3	ILRI_P5_14983	ILRI_P5_14983	ILRI_P1_1026	8	10	60
Pro_NS-5-4	ILRI_P5_14983	ILRI_P5_14983	ILRI_P8_16803	12	11	64
Pro_NS-5-5	ILRI_P5_14983	ILRI_P5_14983	ILRI_P8_16803	39	34	787
Pro_NS-5-6	ILRI_P5_14983	ILRI_P5_14983	ILRI_P8_16803	7	9	52
Pro_NS-5-8	ILRI_P5_14983	ILRI_P5_14983	ILRI_P1_1026	131	129	576
Pro_NS-5-9	ILRI_P5_14983	ILRI_P5_14983	ILRI_P1_1026	11	11	57
Pro_NS-6-13	ILRI_P6_16835	ILRI_P5_14983	ILRI_P8_16803	154	156	553
Pro_NS-6-10	ILRI_P6_16835	ILRI_P6_16835	ILRI_P9_16821	113	208	496
Pro_NS-6-12	ILRI_P6_16835	ILRI_P6_16835	ILRI_P9_16821	15	60	580
Pro_NS-6-14	ILRI_P6_16835	ILRI_P6_16835	ILRI_P4_16783	316	332	707
Pro_NS-6-15	ILRI_P6_16835	ILRI_P6_16835	ILRI_P9_16821	162	218	563
Pro_NS-6-5	ILRI_P6_16835	ILRI_P6_16835	ILRI_P9_16821	207	219	536
Pro_NS-6-8	ILRI_P6_16835	ILRI_P6_16835	ILRI_P9_16821	212	237	491
Pro_NS-7-10	ILRI_P7_16837	ILRI_P6_16835	ILRI_P9_16821	229	182	585
Pro_NS-11-12	ILRI_P11_16810	ILRI_P6_16835	ILRI_P9_16821	12	87	434
Pro_NS-11-13	ILRI_P11_16810	ILRI_P6_16835	ILRI_P9_16821	21	75	569
Pro_NS-11-14	ILRI_P11_16810	ILRI_P6_16835	ILRI_P9_16821	6	178	226
Pro_NS-11-15	ILRI_P11_16810	ILRI_P6_16835	ILRI_P9_16821	19	77	562
Pro_NS-11-16	ILRI_P11_16810	ILRI_P6_16835	ILRI_P9_16821	8	166	217
Pro_NS-11-20	ILRI_P11_16810	ILRI_P6_16835	ILRI_P9_16821	26	78	593
Pro_NS-11-4	ILRI_P11_16810	ILRI_P6_16835	ILRI_P9_16821	7	101	337
Pro_NS-11-5	ILRI_P11_16810	ILRI_P6_16835	ILRI_P9_16821	12	145	193
Pro_NS-11-6	ILRI_P11_16810	ILRI_P6_16835	ILRI_P9_16821	117	153	572
Pro_NS-13-1	ILRI_P13_16790	ILRI_P6_16835	ILRI_P9_16821	112	159	583
Pro_NS-10-5b	ILRI_P10_16818	ILRI_P7_16837	ILRI_P8_16803	13	208	246
Pro_NS-10-9	ILRI_P10_16818	ILRI_P7_16837	ILRI_P8_16803	6	128	150
Pro_NS-10-9b	ILRI_P10_16818	ILRI_P7_16837	ILRI_P8_16803	6	128	150
Pro_NS-7_8(21)	ILRI_P7_16837	ILRI_P7_16837	ILRI_P6_16835	11	18	76
Pro_NS-7_9(21)	ILRI_P7_16837	ILRI_P7_16837	ILRI_P6_16835	29	10	309
Pro_NS-7-1	ILRI_P7_16837	ILRI_P7_16837	ILRI_P9_16821	198	163	402
Pro_NS-7-12	ILRI_P7_16837	ILRI_P7_16837	ILRI_P9_16821	197	130	355
Pro_NS-7-14	ILRI_P7_16837	ILRI_P7_16837	ILRI_P9_16821	94	141	364
Pro_NS-7-17	ILRI_P7_16837	ILRI_P7_16837	ILRI_P9_16821	23	12	94
Pro_NS-7-18	ILRI_P7_16837	ILRI_P7_16837	ILRI_P9_16821	52	54	272
Pro_NS-7-2	ILRI_P7_16837	ILRI_P7_16837	ILRI_P9_16821	104	120	341
Pro_NS-7-20	ILRI_P7_16837	ILRI_P7_16837	ILRI_P13_16790	12	141	442
Pro_NS-7-4	ILRI_P7_16837	ILRI_P7_16837	ILRI_P9_16821	152	165	395
Pro_NS-7-5	ILRI_P7_16837	ILRI_P7_16837	ILRI_P9_16821	89	136	362
Pro_NS-7-6	ILRI_P7_16837	ILRI_P7_16837	ILRI_P9_16821	78	170	482
Pro_NS-4-10	ILRI_P4_16783	ILRI_P7_16837	ILRI_P9_16821	24	167	305
Pro_NS-4-11	ILRI_P4_16783	ILRI_P7_16837	ILRI_P9_16821	21	161	297
Pro_NS-4-12	ILRI_P4_16783	ILRI_P7_16837	ILRI_P8_16803	37	89	376
Pro_NS-4-15	ILRI_P4_16783	ILRI_P7_16837	ILRI_P9_16821	50	164	338
Pro_NS-4-18	ILRI_P4_16783	ILRI_P7_16837	ILRI_P10_16818	106	191	324
Pro_NS-4-19	ILRI_P4_16783	ILRI_P7_16837	ILRI_P10_16818	167	153	353
Pro_NS-4-2	ILRI_P4_16783	ILRI_P7_16837	ILRI_P13_16790	8	157	204
Pro_NS-4-3	ILRI_P4_16783	ILRI_P7_16837	ILRI_P10_16818	137	144	313
Pro_NS-4-9	ILRI_P4_16783	ILRI_P7_16837	ILRI_P9_16821	94	77	406
Pro_NS-6-3	ILRI_P6_16835	ILRI_P7_16837	ILRI_P8_16803	38	90	385
Pro_NS-10-12	ILRI_P10_16818	ILRI_P7_16837	ILRI_P13_16790	15	49	344
Pro_NS-10-2	ILRI_P10_16818	ILRI_P7_16837	ILRI_P8_16803	55	194	488
Pro_NS-10-3	ILRI_P10_16818	ILRI_P7_16837	ILRI_P9_16821	27	28	97
Pro_NS-10-6	ILRI_P10_16818	ILRI_P7_16837	ILRI_P9_16821	93	106	243
Pro_NS-10-8	ILRI_P10_16818	ILRI_P7_16837	ILRI_P1_1026	13	173	214
Pro_NS-3-18	ILRI_P3_16839	ILRI_P8_16803	ILRI_P1_1026	96	95	716
Pro_NS-8-11	ILRI_P8_16803	ILRI_P8_16803	ILRI_P1_1026	10	3	49
Pro_NS-8-11b	ILRI_P8_16803	ILRI_P8_16803	ILRI_P1_1026	12	5	51
Pro_NS-8-12	ILRI_P8_16803	ILRI_P8_16803	ILRI_P1_1026	8	7	45
Pro_NS-8-14	ILRI_P8_16803	ILRI_P8_16803	ILRI_P1_1026	8	2	65
Pro_NS-8-14b	ILRI_P8_16803	ILRI_P8_16803	ILRI_P1_1026	153	145	593
Pro_NS-8-15	ILRI_P8_16803	ILRI_P8_16803	ILRI_P1_1026	13	9	862
Pro_NS-8-15b	ILRI_P8_16803	ILRI_P8_16803	ILRI_P1_1026	12	13	62
Pro_NS-8-16	ILRI_P8_16803	ILRI_P8_16803	ILRI_P1_1026	20	13	937
Pro_NS-8-17	ILRI_P8_16803	ILRI_P8_16803	ILRI_P1_1026	11	11	860
Pro_NS-8-19	ILRI_P8_16803	ILRI_P8_16803	ILRI_P5_14983	10	8	37
Pro_NS-8-2	ILRI_P8_16803	ILRI_P8_16803	ILRI_P1_1026	101	99	715
Pro_NS-8-20	ILRI_P8_16803	ILRI_P8_16803	ILRI_P1_1026	9	5	55
Pro_NS-8-3	ILRI_P8_16803	ILRI_P8_16803	ILRI_P11_16810	7	1	51
Pro_NS-8-4	ILRI_P8_16803	ILRI_P8_16803	ILRI_P5_14983	19	15	797
Pro_NS-8-7	ILRI_P8_16803	ILRI_P8_16803	ILRI_P1_1026	7	4	52
Pro_NS-8-8	ILRI_P8_16803	ILRI_P8_16803	ILRI_P1_1026	2	6	75
Pro_NS-8-9	ILRI_P8_16803	ILRI_P8_16803	ILRI_P1_1026	21	17	816
Pro_NS-3-11	ILRI_P3_16839	ILRI_P8_16803	ILRI_P1_1026	35	30	758
Pro_NS-3-12	ILRI_P3_16839	ILRI_P8_16803	ILRI_P5_14983	16	18	74
Pro_NS-3-14	ILRI_P3_16839	ILRI_P8_16803	ILRI_P1_1026	43	39	587
Pro_NS-3-17	ILRI_P3_16839	ILRI_P8_16803	ILRI_P1_1026	73	71	431
Pro_NS-3-19	ILRI_P3_16839	ILRI_P8_16803	ILRI_P5_14983	14	4	54
Pro_NS-3-5	ILRI_P3_16839	ILRI_P8_16803	ILRI_P5_14983	14	11	59
Pro_NS-3-7	ILRI_P3_16839	ILRI_P8_16803	ILRI_P1_1026	67	61	430
Pro_NS-3-9	ILRI_P3_16839	ILRI_P8_16803	ILRI_P1_1026	39	42	516
Pro_NS-4-1	ILRI_P4_16783	ILRI_P8_16803	ILRI_P1_1026	29	29	572
Pro_NS-4-14	ILRI_P4_16783	ILRI_P8_16803	ILRI_P1_1026	13	7	50
Pro_NS-6-7	ILRI_P6_16835	ILRI_P8_16803	ILRI_P1_1026	52	45	655
Pro_NS-10-1	ILRI_P10_16818	ILRI_P8_16803	ILRI_P1_1026	39	35	416
Pro_NS-10-13	ILRI_P10_16818	ILRI_P8_16803	ILRI_P1_1026	8	10	405
Pro_NS-10-4	ILRI_P10_16818	ILRI_P8_16803	ILRI_P1_1026	17	12	515
Pro_NS-12-15	ILRI_P12_14984	ILRI_P8_16803	ILRI_P5_14983	6	14	48
Pro_NS-12-7	ILRI_P12_14984	ILRI_P8_16803	ILRI_P5_14983	6	7	64
Pro_NS-6-9	ILRI_P6_16835	ILRI_P8_16803	ILRI_P1_1026	61	54	538
Pro_NS-12-11	ILRI_P12_14984	ILRI_P8_16803	ILRI_P7_16837	206	47	399
Pro_NS-3-8	ILRI_P3_16839	ILRI_P9_16821	ILRI_P8_16803	132	173	368
Pro_NS-10-4b	ILRI_P10_16818	ILRI_P9_16821	ILRI_P7_16837	59	92	213
Pro_NS-9-1	ILRI_P9_16821	ILRI_P9_16821	ILRI_P4_16783	174	162	675
Pro_NS-9-10	ILRI_P9_16821	ILRI_P9_16821	ILRI_P4_16783	197	188	732
Pro_NS-9-13	ILRI_P9_16821	ILRI_P9_16821	ILRI_P4_16783	152	201	764
Pro_NS-9-7	ILRI_P9_16821	ILRI_P9_16821	ILRI_P1_1026	99	14	474
Pro_NS-9-15	ILRI_P9_16821	ILRI_P9_16821	ILRI_P6_16835	145	136	762
Pro_NS-9-9	ILRI_P9_16821	ILRI_P9_16821	ILRI_P6_16835	76	19	556
Pro_NS-7-3	ILRI_P7_16837	ILRI_P9_16821	ILRI_P3_16839	42	31	212
Pro_NS-7-11	ILRI_P7_16837	ILRI_P9_16821	ILRI_P3_16839	37	41	238
Pro_NS-7-7	ILRI_P7_16837	ILRI_P9_16821	ILRI_P3_16839	43	41	260
Pro_NS-11-17	ILRI_P11_16810	ILRI_P9_16821	ILRI_P6_16835	98	7	136
Pro_NS-11-8	ILRI_P11_16810	ILRI_P9_16821	ILRI_P6_16835	100	7	133
Pro_NS-11-18	ILRI_P11_16810	ILRI_P9_16821	ILRI_P6_16835	114	7	151
Pro_NS-13-15b	ILRI_P13_16790	ILRI_P9_16821	ILRI_P7_16837	229	88	394
Pro_NS-4-13	ILRI_P4_16783	ILRI_P10_16818	ILRI_P1_1026	6	132	176
Pro_NS-4-7	ILRI_P4_16783	ILRI_P10_16818	ILRI_P7_16837	86	119	239
Pro_NS-10-11	ILRI_P10_16818	ILRI_P10_16818	ILRI_P3_16839	134	11	621
Pro_NS-10-19	ILRI_P10_16818	ILRI_P10_16818	ILRI_P7_16837	122	21	347
Pro_NS-10-5	ILRI_P10_16818	ILRI_P10_16818	ILRI_P7_16837	120	17	454
Pro_NS-4_9(21)	ILRI_P4_16783	ILRI_P10_16818	ILRI_P1_1026	23	78	767
Pro_NS-4-20	ILRI_P4_16783	ILRI_P10_16818	ILRI_P1_1026	174	216	639
Pro_NS-4-4	ILRI_P4_16783	ILRI_P10_16818	ILRI_P1_1026	18	278	327
Pro_NS-4-5	ILRI_P4_16783	ILRI_P10_16818	ILRI_P7_16837	107	116	252
Pro_NS-4-6	ILRI_P4_16783	ILRI_P10_16818	ILRI_P1_1026	106	91	232
Pro_NS-12-12	ILRI_P12_14984	ILRI_P10_16818	ILRI_P7_16837	80	138	368
Pro_NS-12-14	ILRI_P12_14984	ILRI_P10_16818	ILRI_P7_16837	152	177	440
Pro_NS-11-1	ILRI_P11_16810	ILRI_P11_16810	ILRI_P8_16803	21	14	712
Pro_NS-11-11	ILRI_P11_16810	ILRI_P11_16810	ILRI_P1_1026	25	18	427
Pro_NS-11-2	ILRI_P11_16810	ILRI_P11_16810	ILRI_P1_1026	19	16	598
Pro_NS-11-3	ILRI_P11_16810	ILRI_P11_16810	ILRI_P8_16803	17	10	56
Pro_NS-11-7	ILRI_P11_16810	ILRI_P11_16810	ILRI_P8_16803	26	20	609
Pro_NS-11-9	ILRI_P11_16810	ILRI_P11_16810	ILRI_P8_16803	7	7	57
Pro_NS-12-15b	ILRI_P12_14984	ILRI_P11_16810	ILRI_P5_14983	10	15	78
Pro_NS-13-17	ILRI_P13_16790	ILRI_P11_16810	ILRI_P8_16803	13	11	391
Pro_NS-13-17b	ILRI_P13_16790	ILRI_P11_16810	ILRI_P8_16803	13	11	391
Pro_NS-6-2	ILRI_P6_16835	ILRI_P11_16810	ILRI_P1_1026	18	10	60
Pro_NS-12-10	ILRI_P12_14984	ILRI_P12_14984	ILRI_P1_1026	12	401	442
Pro_NS-12-16	ILRI_P12_14984	ILRI_P12_14984	ILRI_P1_1026	4	343	379
Pro_NS-12-19	ILRI_P12_14984	ILRI_P12_14984	ILRI_P1_1026	7	315	356
Pro_NS-12-9	ILRI_P12_14984	ILRI_P12_14984	ILRI_P1_1026	8	398	435
Pro_NS-6-20	ILRI_P6_16835	ILRI_P12_14984	ILRI_P8_16803	23	63	320
Pro_NS-13-11	ILRI_P13_16790	ILRI_P13_16790	ILRI_P7_16837	89	14	276
Pro_NS-13-13	ILRI_P13_16790	ILRI_P13_16790	ILRI_P7_16837	110	89	639
Pro_NS-13-15	ILRI_P13_16790	ILRI_P13_16790	ILRI_P7_16837	155	14	510
Pro_NS-13-16	ILRI_P13_16790	ILRI_P13_16790	ILRI_P7_16837	243	182	591
Pro_NS-13-18	ILRI_P13_16790	ILRI_P13_16790	ILRI_P7_16837	153	124	455
Pro_NS-13-3	ILRI_P13_16790	ILRI_P13_16790	ILRI_P9_16821	247	226	524
Pro_NS-13-5	ILRI_P13_16790	ILRI_P13_16790	ILRI_P7_16837	286	91	404
Pro_NS-13-7	ILRI_P13_16790	ILRI_P13_16790	ILRI_P7_16837	68	15	369
Pro_NS-13-8	ILRI_P13_16790	ILRI_P13_16790	ILRI_P7_16837	284	194	562
Pro_NS-12-1	ILRI_P12_14984	ILRI_P13_16790	ILRI_P7_16837	113	79	550
Pro_NS-12-13	ILRI_P12_14984	ILRI_P13_16790	ILRI_P7_16837	78	10	258
Pro_NS-12-17	ILRI_P12_14984	ILRI_P13_16790	ILRI_P7_16837	26	11	322
Pro_NS-12-18	ILRI_P12_14984	ILRI_P13_16790	ILRI_P7_16837	137	21	484
Pro_NS-12-20	ILRI_P12_14984	ILRI_P13_16790	ILRI_P7_16837	79	15	346
Pro_NS-12-4	ILRI_P12_14984	ILRI_P13_16790	ILRI_P9_16821	199	151	502
Pro_NS-12-6	ILRI_P12_14984	ILRI_P13_16790	ILRI_P10_16818	79	154	418
